# Supplementary material for: 1,5-Bis(piperidin-1-yl)-9,10-anthraquin­one
Source: Acta Crystallogr Sect E Struct Rep Online. 2012 Dec 19;69(Pt 1):o110. doi: 10.1107/S1600536812050313 (PMC3588357; doi:10.1107/S1600536812050313)
Supplement: Supplementary file 1 [file e-69-0o110-sup1.cif]

##############################################################################
#                                                                            #
# This CIF contains the data in a paper accepted for publication in          #
# Acta Crystallographica Section E. It conforms to the requirements of       #
# Notes for Authors for Acta Crystallographica Section E, and has been       #
# peer reviewed under the auspices of the IUCr Commission on Journals.       #
#                                                                            #
# Full details of the Crystallographic Information File format               #
# are given in the paper "The Crystallographic Information File (CIF):       #
# a New Standard Archive File for Crystallography" by S. R. Hall, F. H.      #
# Allen and I. D. Brown [Acta Cryst. (1991), A47, 655-685].                  #
#                                                                            #
# The current version of the core CIF dictionary is obtainable from          #
# ftp://ftp.iucr.org/pub/cif_core.dic.                                       #
#                                                                            #
# Software is freely available for graphical display of the structure(s)     #
# in this CIF. For information consult the CIF software page                 #
# http://www.iucr.org/resources/cif/software.                                #
#                                                                            #
# This file may be used for bona fide research purposes within the           #
# scientific community so long as proper attribution is given to the journal # 
# article from which it was obtained.                                        #
#                                                                            #
##############################################################################
data_global
_audit_creation_method     'from SHELXL97 CIF and IUCr SHELXL97-template'
_journal_date_recd_electronic     2012-12-05
_journal_date_accepted     2012-12-10
_journal_name_full     'Acta Crystallographica, Section E'
_journal_year     2013
_journal_volume     69
_journal_issue      1
_journal_page_first     o110
_journal_page_last     o110
_journal_paper_category     QO
_journal_paper_doi     10.1107/S1600536812050313
_journal_coeditor_code     XU5662
_publ_contact_author_name     'MSc Damian Trzybi\'nski'
_publ_contact_author_address
;
Faculty of Chemistry
University of Gda\'nsk
J. Sobieskiego 18
80-952 Gda\'nsk
Poland
;
_publ_contact_author_email     trzybinski@chem.univ.gda.pl
_publ_contact_author_fax     '+48 58 523 53 57'
_publ_contact_author_phone     '+48 58 523 54 25'
_publ_section_title
;
1,5-Bis(piperidin-1-yl)-9,10-anthraquinone
;
loop_
    _publ_author_name
    _publ_author_footnote
    _publ_author_address
    'Pawe\/l Niedzia\/lkowski' ?
;
Faculty of Chemistry
University of Gda\'nsk
J. Sobieskiego 18
80-952 Gda\'nsk
Poland
;
    'El\.zbieta Wnuk' ?
;
Faculty of Chemistry
University of Gda\'nsk
J. Sobieskiego 18
80-952 Gda\'nsk
Poland
;
    'Anna Wcis\/lo' ?
;
Faculty of Chemistry
University of Gda\'nsk
J. Sobieskiego 18
80-952 Gda\'nsk
Poland
;
    'Damian Trzybi\'nski'
;
to whom correspondence should be addressed
;
;
Faculty of Chemistry
University of Gda\'nsk
J. Sobieskiego 18
80-952 Gda\'nsk
Poland
;
data_I
_chemical_name_systematic
;
1,5-Bis(piperidin-1-yl)-9,10-anthraquinone
;
_chemical_formula_moiety     'C24 H26 N2 O2'
_chemical_formula_sum     'C24 H26 N2 O2'
_chemical_formula_iupac     'C24 H26 N2 O2'
_chemical_formula_weight     374.47
_symmetry_cell_setting     monoclinic
_symmetry_space_group_name_H-M     'P 21/c'
_symmetry_space_group_name_Hall     '-P 2ybc'
loop_
    _symmetry_equiv_pos_as_xyz
    'x, y, z'
    '-x, y+1/2, -z+1/2'
    '-x, -y, -z'
    'x, -y-1/2, z-1/2'
_cell_length_a     10.9115(4)
_cell_length_b     7.0127(2)
_cell_length_c     12.5984(5)
_cell_angle_alpha     90.00
_cell_angle_beta     97.819(4)
_cell_angle_gamma     90.00
_cell_volume     955.05(6)
_cell_formula_units_Z     2
_cell_measurement_reflns_used     5096
_cell_measurement_theta_min     3.3255
_cell_measurement_theta_max     29.1816
_cell_measurement_temperature     295(2)
_exptl_crystal_description     plate
_exptl_crystal_colour     dark-red
_exptl_crystal_size_max     0.45
_exptl_crystal_size_mid     0.22
_exptl_crystal_size_min     0.05
_exptl_crystal_density_diffrn     1.302
_exptl_crystal_density_meas     ?
_exptl_crystal_density_method     'not measured'
_exptl_crystal_F_000     400
_exptl_absorpt_coefficient_mu     0.083
_exptl_absorpt_correction_type     multi-scan
_exptl_absorpt_process_details
;
(<i>CrysAlis RED</i>; Oxford Diffraction, 2008)
;
_exptl_absorpt_correction_T_min     0.90931
_exptl_absorpt_correction_T_max     1.00000
_exptl_special_details     ?
_diffrn_ambient_temperature     295(2)
_diffrn_radiation_type     MoK\a
_diffrn_radiation_wavelength     0.71073
_diffrn_radiation_source     'Enhanced (Mo) X-ray Source'
_diffrn_radiation_monochromator     graphite
_diffrn_measurement_device_type     'Oxford Diffraction Gemini R Ultra Ruby CCD'
_diffrn_measurement_method     \w
_diffrn_detector_area_resol_mean     10.4002
_diffrn_reflns_number     12625
_diffrn_reflns_av_R_equivalents     0.0417
_diffrn_reflns_av_sigmaI/netI     0.0281
_diffrn_reflns_theta_min     3.33
_diffrn_reflns_theta_max     25.09
_diffrn_reflns_theta_full     25.09
_diffrn_measured_fraction_theta_max     0.999
_diffrn_measured_fraction_theta_full     0.999
_diffrn_reflns_limit_h_min     -13
_diffrn_reflns_limit_h_max     13
_diffrn_reflns_limit_k_min     -8
_diffrn_reflns_limit_k_max     8
_diffrn_reflns_limit_l_min     -15
_diffrn_reflns_limit_l_max     15
_diffrn_standards_number     ?
_diffrn_standards_interval_count     ?
_diffrn_standards_interval_time     ?
_diffrn_standards_decay_%     ?
_reflns_number_total     1699
_reflns_number_gt     1274
_reflns_threshold_expression     I>2sigma(I)
_refine_ls_structure_factor_coef     Fsqd
_refine_ls_matrix_type     full
_refine_ls_R_factor_all     0.0622
_refine_ls_R_factor_gt     0.0412
_refine_ls_wR_factor_gt     0.0931
_refine_ls_wR_factor_ref     0.1015
_refine_ls_goodness_of_fit_ref     1.043
_refine_ls_restrained_S_all     1.043
_refine_ls_number_reflns     1699
_refine_ls_number_parameters     127
_refine_ls_number_restraints     0
_refine_ls_hydrogen_treatment     constr
_refine_ls_weighting_scheme     calc
_refine_ls_weighting_details
         'calc w=1/[\s^2^(Fo^2^)+(0.0491P)^2^+0.0697P] where P=(Fo^2^+2Fc^2^)/3'
_atom_sites_solution_hydrogens     geom
_atom_sites_solution_primary     direct
_atom_sites_solution_secondary     difmap
_refine_ls_shift/su_max     0.000
_refine_ls_shift/su_mean     0.000
_refine_diff_density_max     0.129
_refine_diff_density_min     -0.141
_refine_ls_extinction_method     none
_refine_ls_extinction_coef     ?
loop_
    _atom_type_symbol
    _atom_type_description
    _atom_type_scat_dispersion_real
    _atom_type_scat_dispersion_imag
    _atom_type_scat_source
    'C' 'C' 0.0033 0.0016
                         'International Tables Vol C Tables 4.2.6.8 and 6.1.1.4'
    'H' 'H' 0.0000 0.0000
                         'International Tables Vol C Tables 4.2.6.8 and 6.1.1.4'
    'O' 'O' 0.0106 0.0060
                         'International Tables Vol C Tables 4.2.6.8 and 6.1.1.4'
    'N' 'N' 0.0061 0.0033
                         'International Tables Vol C Tables 4.2.6.8 and 6.1.1.4'
_computing_data_collection     'CrysAlis CCD (Oxford Diffraction, 2008)'
_computing_cell_refinement     'CrysAlis RED (Oxford Diffraction, 2008)'
_computing_data_reduction     'CrysAlis RED (Oxford Diffraction, 2008)'
_computing_structure_solution     'SHELXS97 (Sheldrick, 2008)'
_computing_structure_refinement     'SHELXL97 (Sheldrick, 2008)'
_computing_molecular_graphics     'ORTEP-3 (Farrugia, 2012)'
_computing_publication_material
                            'SHELXL97 (Sheldrick, 2008) and PLATON (Spek, 2009)'
loop_
    _atom_site_type_symbol
    _atom_site_label
    _atom_site_fract_x
    _atom_site_fract_y
    _atom_site_fract_z
    _atom_site_U_iso_or_equiv
    _atom_site_adp_type
    _atom_site_calc_flag
    _atom_site_refinement_flags
    _atom_site_occupancy
    _atom_site_symmetry_multiplicity
    _atom_site_disorder_assembly
    _atom_site_disorder_group
    C C1 0.09986(14) 0.19940(19) 0.37606(11) 0.0393(4) Uani d . 1 1 . .
    C C2 0.01598(16) 0.0605(2) 0.33222(14) 0.0513(4) Uani d . 1 1 . .
    H H2 0.0428 -0.0338 0.2889 0.062 Uiso calc R 1 1 . .
    C C3 -0.10447(16) 0.0595(2) 0.35124(15) 0.0559(5) Uani d . 1 1 . .
    H H3 -0.1586 -0.0320 0.3184 0.067 Uiso calc R 1 1 . .
    C C4 -0.14652(15) 0.1917(2) 0.41814(13) 0.0472(4) Uani d . 1 1 . .
    H H4 -0.2273 0.1852 0.4338 0.057 Uiso calc R 1 1 . .
    C C5 -0.06790(13) 0.33481(18) 0.46218(12) 0.0383(4) Uani d . 1 1 . .
    C C6 0.05433(13) 0.34603(18) 0.43854(11) 0.0368(4) Uani d . 1 1 . .
    C C7 0.12218(14) 0.5249(2) 0.46817(13) 0.0430(4) Uani d . 1 1 . .
    O O8 0.21900(12) 0.56569(16) 0.43513(12) 0.0720(4) Uani d . 1 1 . .
    N N9 0.22226(11) 0.19390(17) 0.35623(10) 0.0436(3) Uani d . 1 1 . .
    C C10 0.32009(14) 0.1930(2) 0.44808(12) 0.0499(4) Uani d . 1 1 . .
    H H10A 0.3308 0.0645 0.4763 0.060 Uiso calc R 1 1 . .
    H H10B 0.2961 0.2742 0.5041 0.060 Uiso calc R 1 1 . .
    C C11 0.44077(15) 0.2628(3) 0.41651(14) 0.0588(5) Uani d . 1 1 . .
    H H11A 0.5047 0.2570 0.4780 0.071 Uiso calc R 1 1 . .
    H H11B 0.4320 0.3946 0.3934 0.071 Uiso calc R 1 1 . .
    C C12 0.47827(16) 0.1425(3) 0.32700(15) 0.0609(5) Uani d . 1 1 . .
    H H12A 0.4974 0.0141 0.3527 0.073 Uiso calc R 1 1 . .
    H H12B 0.5518 0.1958 0.3030 0.073 Uiso calc R 1 1 . .
    C C13 0.37392(16) 0.1369(3) 0.23460(14) 0.0578(5) Uani d . 1 1 . .
    H H13A 0.3628 0.2630 0.2032 0.069 Uiso calc R 1 1 . .
    H H13B 0.3958 0.0507 0.1800 0.069 Uiso calc R 1 1 . .
    C C14 0.25403(16) 0.0721(2) 0.27005(14) 0.0537(5) Uani d . 1 1 . .
    H H14A 0.1884 0.0772 0.2099 0.064 Uiso calc R 1 1 . .
    H H14B 0.2621 -0.0588 0.2948 0.064 Uiso calc R 1 1 . .
loop_
    _atom_site_aniso_label
    _atom_site_aniso_U_11
    _atom_site_aniso_U_22
    _atom_site_aniso_U_33
    _atom_site_aniso_U_12
    _atom_site_aniso_U_13
    _atom_site_aniso_U_23
    C1 0.0474(9) 0.0385(8) 0.0304(8) -0.0024(6) -0.0002(7) 0.0035(6)
    C2 0.0595(11) 0.0423(9) 0.0505(11) -0.0062(8) 0.0019(9) -0.0084(7)
    C3 0.0566(11) 0.0439(9) 0.0651(12) -0.0167(8) 0.0002(9) -0.0133(8)
    C4 0.0447(9) 0.0413(8) 0.0546(10) -0.0110(7) 0.0028(8) -0.0001(7)
    C5 0.0438(9) 0.0341(7) 0.0354(8) -0.0056(6) -0.0009(7) 0.0058(6)
    C6 0.0425(9) 0.0349(7) 0.0313(8) -0.0050(6) -0.0012(7) 0.0029(6)
    C7 0.0424(9) 0.0419(8) 0.0444(10) -0.0089(7) 0.0049(8) 0.0008(7)
    O8 0.0637(8) 0.0614(8) 0.0985(11) -0.0251(6) 0.0386(8) -0.0237(7)
    N9 0.0458(8) 0.0498(7) 0.0340(7) 0.0008(6) 0.0010(6) -0.0046(6)
    C10 0.0501(10) 0.0603(10) 0.0375(10) -0.0003(7) -0.0009(8) 0.0037(8)
    C11 0.0489(11) 0.0720(11) 0.0539(11) -0.0041(8) 0.0018(9) 0.0006(9)
    C12 0.0520(11) 0.0673(11) 0.0640(13) 0.0094(8) 0.0101(9) 0.0045(9)
    C13 0.0668(12) 0.0613(10) 0.0478(11) 0.0120(9) 0.0162(9) -0.0037(9)
    C14 0.0614(11) 0.0528(9) 0.0457(11) 0.0040(8) 0.0032(9) -0.0116(8)
_geom_special_details
;
 All esds (except the esd in the dihedral angle between two l.s. planes)
 are estimated using the full covariance matrix.  The cell esds are taken
 into account individually in the estimation of esds in distances, angles
 and torsion angles; correlations between esds in cell parameters are only
 used when they are defined by crystal symmetry.  An approximate (isotropic)
 treatment of cell esds is used for estimating esds involving l.s. planes.
;
loop_
    _geom_bond_atom_site_label_1
    _geom_bond_atom_site_label_2
    _geom_bond_site_symmetry_2
    _geom_bond_distance
    _geom_bond_publ_flag
    C1 N9 . 1.3923(19) ?
    C1 C2 . 1.398(2) ?
    C1 C6 . 1.425(2) ?
    C2 C3 . 1.368(2) ?
    C2 H2 . 0.9300 ?
    C3 C4 . 1.373(2) ?
    C3 H3 . 0.9300 ?
    C4 C5 . 1.386(2) ?
    C4 H4 . 0.9300 ?
    C5 C6 . 1.4078(19) ?
    C5 C7 3_566 1.493(2) ?
    C6 C7 . 1.479(2) ?
    C7 O8 . 1.2209(18) ?
    C7 C5 3_566 1.493(2) ?
    N9 C14 . 1.4595(19) ?
    N9 C10 . 1.4637(19) ?
    C10 C11 . 1.508(2) ?
    C10 H10A . 0.9700 ?
    C10 H10B . 0.9700 ?
    C11 C12 . 1.509(2) ?
    C11 H11A . 0.9700 ?
    C11 H11B . 0.9700 ?
    C12 C13 . 1.514(2) ?
    C12 H12A . 0.9700 ?
    C12 H12B . 0.9700 ?
    C13 C14 . 1.509(2) ?
    C13 H13A . 0.9700 ?
    C13 H13B . 0.9700 ?
    C14 H14A . 0.9700 ?
    C14 H14B . 0.9700 ?
loop_
    _geom_angle_atom_site_label_1
    _geom_angle_atom_site_label_2
    _geom_angle_atom_site_label_3
    _geom_angle_site_symmetry_1
    _geom_angle_site_symmetry_3
    _geom_angle
    _geom_angle_publ_flag
    N9 C1 C2 . . 120.15(13) ?
    N9 C1 C6 . . 122.30(13) ?
    C2 C1 C6 . . 117.53(14) ?
    C3 C2 C1 . . 121.86(15) ?
    C3 C2 H2 . . 119.1 ?
    C1 C2 H2 . . 119.1 ?
    C2 C3 C4 . . 120.87(14) ?
    C2 C3 H3 . . 119.6 ?
    C4 C3 H3 . . 119.6 ?
    C3 C4 C5 . . 119.62(15) ?
    C3 C4 H4 . . 120.2 ?
    C5 C4 H4 . . 120.2 ?
    C4 C5 C6 . . 120.55(14) ?
    C4 C5 C7 . 3_566 116.03(14) ?
    C6 C5 C7 . 3_566 123.40(12) ?
    C5 C6 C1 . . 119.22(12) ?
    C5 C6 C7 . . 116.76(13) ?
    C1 C6 C7 . . 123.47(13) ?
    O8 C7 C6 . . 122.64(14) ?
    O8 C7 C5 . 3_566 118.49(13) ?
    C6 C7 C5 . 3_566 118.83(13) ?
    C1 N9 C14 . . 118.71(12) ?
    C1 N9 C10 . . 118.19(12) ?
    C14 N9 C10 . . 111.35(12) ?
    N9 C10 C11 . . 111.04(13) ?
    N9 C10 H10A . . 109.4 ?
    C11 C10 H10A . . 109.4 ?
    N9 C10 H10B . . 109.4 ?
    C11 C10 H10B . . 109.4 ?
    H10A C10 H10B . . 108.0 ?
    C10 C11 C12 . . 110.53(15) ?
    C10 C11 H11A . . 109.5 ?
    C12 C11 H11A . . 109.5 ?
    C10 C11 H11B . . 109.5 ?
    C12 C11 H11B . . 109.5 ?
    H11A C11 H11B . . 108.1 ?
    C11 C12 C13 . . 109.70(14) ?
    C11 C12 H12A . . 109.7 ?
    C13 C12 H12A . . 109.7 ?
    C11 C12 H12B . . 109.7 ?
    C13 C12 H12B . . 109.7 ?
    H12A C12 H12B . . 108.2 ?
    C14 C13 C12 . . 111.83(15) ?
    C14 C13 H13A . . 109.3 ?
    C12 C13 H13A . . 109.3 ?
    C14 C13 H13B . . 109.3 ?
    C12 C13 H13B . . 109.3 ?
    H13A C13 H13B . . 107.9 ?
    N9 C14 C13 . . 110.33(13) ?
    N9 C14 H14A . . 109.6 ?
    C13 C14 H14A . . 109.6 ?
    N9 C14 H14B . . 109.6 ?
    C13 C14 H14B . . 109.6 ?
    H14A C14 H14B . . 108.1 ?
loop_
    _geom_torsion_atom_site_label_1
    _geom_torsion_atom_site_label_2
    _geom_torsion_atom_site_label_3
    _geom_torsion_atom_site_label_4
    _geom_torsion_site_symmetry_1
    _geom_torsion_site_symmetry_2
    _geom_torsion_site_symmetry_3
    _geom_torsion_site_symmetry_4
    _geom_torsion
    _geom_torsion_publ_flag
    N9 C1 C2 C3 . . . . 178.97(15) ?
    C6 C1 C2 C3 . . . . -2.4(2) ?
    C1 C2 C3 C4 . . . . -2.6(3) ?
    C2 C3 C4 C5 . . . . 3.7(3) ?
    C3 C4 C5 C6 . . . . 0.2(2) ?
    C3 C4 C5 C7 . . . 3_566 178.57(15) ?
    C4 C5 C6 C1 . . . . -5.3(2) ?
    C7 C5 C6 C1 3_566 . . . 176.55(13) ?
    C4 C5 C6 C7 . . . . 166.56(14) ?
    C7 C5 C6 C7 3_566 . . . -11.6(2) ?
    N9 C1 C6 C5 . . . . -175.20(13) ?
    C2 C1 C6 C5 . . . . 6.2(2) ?
    N9 C1 C6 C7 . . . . 13.6(2) ?
    C2 C1 C6 C7 . . . . -164.99(14) ?
    C5 C6 C7 O8 . . . . -166.46(16) ?
    C1 C6 C7 O8 . . . . 5.0(2) ?
    C5 C6 C7 C5 . . . 3_566 11.1(2) ?
    C1 C6 C7 C5 . . . 3_566 -177.48(13) ?
    C2 C1 N9 C14 . . . . 14.6(2) ?
    C6 C1 N9 C14 . . . . -163.92(13) ?
    C2 C1 N9 C10 . . . . -125.26(15) ?
    C6 C1 N9 C10 . . . . 56.21(18) ?
    C1 N9 C10 C11 . . . . -157.87(14) ?
    C14 N9 C10 C11 . . . . 59.50(17) ?
    N9 C10 C11 C12 . . . . -57.34(18) ?
    C10 C11 C12 C13 . . . . 54.17(19) ?
    C11 C12 C13 C14 . . . . -54.10(19) ?
    C1 N9 C14 C13 . . . . 159.33(13) ?
    C10 N9 C14 C13 . . . . -58.25(17) ?
    C12 C13 C14 N9 . . . . 56.03(18) ?
loop_
    _geom_hbond_atom_site_label_D
    _geom_hbond_atom_site_label_H
    _geom_hbond_atom_site_label_A
    _geom_hbond_site_symmetry_D
    _geom_hbond_site_symmetry_H
    _geom_hbond_site_symmetry_A
    _geom_hbond_distance_DH
    _geom_hbond_distance_HA
    _geom_hbond_distance_DA
    _geom_hbond_angle_DHA
    _geom_hbond_publ_flag
    C2 H2 Cg2 1_555 1_555 2_545 0.93 2.98 3.850(2) 156 y
_iucr_refine_instructions_details
;
TITL I in P2(1)/c
REM P2(1)/c (#14 in standard setting)
CELL 0.71073  10.911540   7.012681  12.598385  90.0000  97.8192  90.0000
ZERR    2.00   0.000432   0.000237   0.000546   0.0000   0.0040   0.0000
LATT  1
SYMM -x, y+1/2,-z+1/2
SFAC C H O N
UNIT 48.00 52.00 4.00 4.00
L.S. 999
BOND $h
FMAP 2
PLAN 20
OMIT -2 50.2
ACTA 50.2
LIST 4
CONF
HTAB 2
WPDB -2
WGHT    0.049100    0.069700
FVAR       8.40690
C1    1    0.099865    0.199404    0.376059    11.00000    0.04743    0.03847 =
         0.03036    0.00351   -0.00024   -0.00243
C2    1    0.015982    0.060532    0.332218    11.00000    0.05947    0.04230 =
         0.05054   -0.00841    0.00187   -0.00617
AFIX  43
H2    2    0.042830   -0.033802    0.288893    11.00000   -1.20000
AFIX   0
C3    1   -0.104474    0.059467    0.351242    11.00000    0.05661    0.04387 =
         0.06512   -0.01330    0.00017   -0.01669
AFIX  43
H3    2   -0.158618   -0.032001    0.318430    11.00000   -1.20000
AFIX   0
C4    1   -0.146521    0.191661    0.418144    11.00000    0.04472    0.04129 =
         0.05462   -0.00011    0.00282   -0.01099
AFIX  43
H4    2   -0.227276    0.185204    0.433826    11.00000   -1.20000
AFIX   0
C5    1   -0.067900    0.334806    0.462179    11.00000    0.04380    0.03405 =
         0.03540    0.00580   -0.00093   -0.00557
C6    1    0.054329    0.346027    0.438537    11.00000    0.04250    0.03493 =
         0.03135    0.00293   -0.00115   -0.00501
C7    1    0.122181    0.524939    0.468166    11.00000    0.04235    0.04188 =
         0.04440    0.00081    0.00491   -0.00889
O8    3    0.219003    0.565693    0.435132    11.00000    0.06371    0.06138 =
         0.09850   -0.02368    0.03861   -0.02511
N9    4    0.222262    0.193896    0.356227    11.00000    0.04583    0.04979 =
         0.03404   -0.00461    0.00099    0.00080
C10   1    0.320089    0.192970    0.448081    11.00000    0.05010    0.06033 =
         0.03746    0.00375   -0.00086   -0.00028
AFIX  23
H10A  2    0.330783    0.064482    0.476334    11.00000   -1.20000
H10B  2    0.296118    0.274203    0.504082    11.00000   -1.20000
AFIX   0
C11   1    0.440773    0.262803    0.416514    11.00000    0.04893    0.07200 =
         0.05392    0.00062    0.00182   -0.00414
AFIX  23
H11A  2    0.504690    0.256962    0.477986    11.00000   -1.20000
H11B  2    0.432002    0.394633    0.393419    11.00000   -1.20000
AFIX   0
C12   1    0.478267    0.142486    0.327002    11.00000    0.05201    0.06728 =
         0.06399    0.00450    0.01013    0.00938
AFIX  23
H12A  2    0.497369    0.014066    0.352697    11.00000   -1.20000
H12B  2    0.551796    0.195770    0.302991    11.00000   -1.20000
AFIX   0
C13   1    0.373922    0.136901    0.234598    11.00000    0.06676    0.06125 =
         0.04779   -0.00375    0.01622    0.01196
AFIX  23
H13A  2    0.362775    0.263035    0.203166    11.00000   -1.20000
H13B  2    0.395814    0.050714    0.179961    11.00000   -1.20000
AFIX   0
C14   1    0.254031    0.072148    0.270049    11.00000    0.06140    0.05283 =
         0.04571   -0.01163    0.00322    0.00400
AFIX  23
H14A  2    0.188412    0.077191    0.209876    11.00000   -1.20000
H14B  2    0.262140   -0.058809    0.294794    11.00000   -1.20000
HKLF 4
REM  DT200411 in P2(1)/c
REM R1 =  0.0412 for   1274 Fo > 4sig(Fo)  and  0.0622 for all   1699 data
REM    127 parameters refined using      0 restraints
END
WGHT      0.0491      0.0697
REM Highest difference peak  0.129,  deepest hole -0.141,  1-sigma level  0.030
Q1    1   0.0798  0.4373  0.4390  11.00000  0.05    0.13
Q2    1  -0.1530 -0.0917  0.3573  11.00000  0.05    0.12
Q3    1   0.0607 -0.0680  0.3217  11.00000  0.05    0.12
Q4    1  -0.1078  0.3057  0.4084  11.00000  0.05    0.11
Q5    1   0.0171  0.3040  0.4905  11.00000  0.05    0.11
Q6    1  -0.0209  0.3873  0.4136  11.00000  0.05    0.11
Q7    1   0.2208  0.4949  0.4979  11.00000  0.05    0.10
Q8    1  -0.1064  0.0649  0.4267  11.00000  0.05    0.10
Q9    1  -0.0904  0.2157  0.4758  11.00000  0.05    0.10
Q10   1   0.0989  0.4007  0.4719  11.00000  0.05    0.09
Q11   1   0.0992  0.2318  0.4456  11.00000  0.05    0.09
Q12   1  -0.2655  0.2670  0.5074  11.00000  0.05    0.09
Q13   1   0.0641  0.3066  0.3842  11.00000  0.05    0.09
Q14   1  -0.0150  0.0290  0.3848  11.00000  0.05    0.08
Q15   1  -0.0746  0.3477  0.5223  11.00000  0.05    0.08
Q16   1  -0.2630  0.2775  0.4047  11.00000  0.05    0.08
Q17   1   0.1850  0.3103  0.3352  11.00000  0.05    0.08
Q18   1   0.2545  0.3126  0.3321  11.00000  0.05    0.08
Q19   1  -0.2035  0.1866  0.4571  11.00000  0.05    0.08
Q20   1   0.2060 -0.0700  0.2834  11.00000  0.05    0.08
;
