# Supplementary material for: 1,5-Bis(piperidin-1-yl)-9,10-anthraquin­one
Source: Acta Crystallogr Sect E Struct Rep Online. 2012 Dec 19;69(Pt 1):o110. doi: 10.1107/S1600536812050313 (PMC3588357; doi:10.1107/S1600536812050313)
Supplement: Supplementary file 2 [file e-69-0o110-Isup2.hkl]

# 
# h,k,l, Fc-squared, Fo-squared, sigma(Fo-squared) and status flag 
# 
data_I
_shelx_title ' DT200411 in P2(1)/c' 
_shelx_refln_list_code          4 
_shelx_F_calc_maximum      118.32 
_exptl_crystal_F_000       400.00 
_reflns_d_resolution_high  0.8381 
 
loop_ 
 _symmetry_equiv_pos_as_xyz 
 'x, y, z' 
 '-x, y+1/2, -z+1/2' 
 '-x, -y, -z' 
 'x, -y-1/2, z-1/2' 
 
_cell_length_a    10.9115 
_cell_length_b     7.0127 
_cell_length_c    12.5984 
_cell_angle_alpha  90.000 
_cell_angle_beta   97.819 
_cell_angle_gamma  90.000 
 
_shelx_F_squared_multiplier     1.000 
 
loop_ 
 _refln_index_h 
 _refln_index_k 
 _refln_index_l 
 _refln_F_squared_calc 
 _refln_F_squared_meas 
 _refln_F_squared_sigma 
 _refln_observed_status 
   2   0   0       55.20       43.51      1.55 o 
   3   0   0      877.14      868.31      5.48 o 
   4   0   0       46.36       49.05      1.65 o 
   5   0   0      152.70      164.74      3.08 o 
   6   0   0      369.18      427.61      6.76 o 
   7   0   0      289.31      309.14      5.76 o 
   8   0   0       45.89       49.34      3.68 o 
   9   0   0      209.77      201.44      9.27 o 
  10   0   0        4.14        1.08      2.59 o 
  11   0   0       38.31       34.27      6.21 o 
  12   0   0       10.42        8.55      5.38 o 
   1   1   0     2712.39     2449.04      9.40 o 
   2   1   0     3212.68     2991.37     11.33 o 
   3   1   0      117.02      118.11      2.25 o 
   4   1   0       34.58       33.13      1.34 o 
   5   1   0      464.19      476.95      4.83 o 
   6   1   0        5.84        8.92      0.99 o 
   7   1   0       28.85       28.70      1.60 o 
   8   1   0      114.35      107.17      3.29 o 
   9   1   0        0.23        2.85      2.96 o 
  10   1   0        9.84        8.17      1.94 o 
  11   1   0       10.56       10.41      3.00 o 
  12   1   0        2.13        1.99      2.39 o 
   0   2   0      358.02      320.12      2.75 o 
   1   2   0      922.61      822.89      4.24 o 
   2   2   0      124.04      116.77      1.82 o 
   3   2   0        4.76        6.04      0.68 o 
   4   2   0       82.17       80.38      1.93 o 
   5   2   0       46.97       54.76      1.91 o 
   6   2   0        0.53       -0.15      0.96 o 
   7   2   0       19.37       16.85      1.45 o 
   8   2   0      281.57      276.18      5.19 o 
   9   2   0        8.22       12.32      1.67 o 
  10   2   0       17.77       16.88      2.32 o 
  11   2   0        3.03        1.31      2.29 o 
  12   2   0        1.53        4.39      2.40 o 
   1   3   0      455.06      448.88      4.01 o 
   2   3   0      313.55      316.35      3.52 o 
   3   3   0        9.52       11.47      0.83 o 
   4   3   0       26.53       26.63      1.25 o 
   5   3   0        6.51        8.40      0.90 o 
   6   3   0       32.42       37.50      1.47 o 
   7   3   0       65.15       60.57      2.52 o 
   8   3   0      272.54      268.97      5.59 o 
   9   3   0      134.82      127.66      4.41 o 
  10   3   0       70.82       74.36      4.64 o 
  11   3   0       11.60       15.07      3.24 o 
  12   3   0        3.40        3.01      2.26 o 
   0   4   0        7.88       10.73      0.92 o 
   1   4   0        0.62        0.27      0.45 o 
   2   4   0       34.57       46.26      1.63 o 
   3   4   0       72.67       74.41      2.24 o 
   4   4   0       20.34       19.56      0.87 o 
   5   4   0        9.62        9.47      0.92 o 
   6   4   0        2.91        5.26      1.02 o 
   7   4   0      120.43      124.42      3.33 o 
   8   4   0        2.20        2.88      1.76 o 
   9   4   0       78.79       88.72      3.86 o 
  10   4   0        0.67        3.32      1.96 o 
  11   4   0        0.01        3.86      2.01 o 
   1   5   0       83.47       91.06      2.23 o 
   2   5   0       33.77       36.59      1.60 o 
   3   5   0        8.26        8.09      1.02 o 
   4   5   0        0.05        0.97      0.59 o 
   5   5   0        8.56        7.53      1.12 o 
   6   5   0        4.48        4.47      0.75 o 
   7   5   0       17.05       19.77      1.42 o 
   8   5   0       52.55       53.97      3.00 o 
   9   5   0        0.60        3.77      1.88 o 
  10   5   0        0.38        1.95      2.75 o 
   0   6   0       46.44       46.93      2.45 o 
   1   6   0       41.67       41.90      1.93 o 
   2   6   0       39.42       40.05      2.04 o 
   3   6   0        0.03        2.32      1.22 o 
   4   6   0       58.49       57.19      3.58 o 
   5   6   0       62.52       58.30      3.33 o 
   6   6   0        0.37        1.06      1.56 o 
   7   6   0       28.92       29.57      3.24 o 
   8   6   0        7.05        9.53      2.67 o 
   1   7   0        4.15        5.34      1.24 o 
   2   7   0       13.25       14.59      1.99 o 
   3   7   0       34.77       37.96      2.76 o 
   4   7   0        0.84        1.68      1.86 o 
   5   7   0        0.74        3.55      2.09 o 
   6   7   0       21.47       27.51      3.53 o 
   7   7   0        7.70        7.31      3.08 o 
   0   8   0      149.14      163.80     10.35 o 
   1   8   0       82.99       93.82      5.66 o 
   2   8   0       12.51       11.31      3.06 o 
   3   8   0        0.75        0.85      2.89 o 
 -12   1   1       15.89       19.21      3.71 o 
 -11   1   1       10.30        7.19      2.59 o 
 -10   1   1       41.77       43.15      3.93 o 
  -9   1   1       46.35       47.63      2.53 o 
  -8   1   1        1.45        1.13      1.10 o 
  -7   1   1       45.60       51.80      2.17 o 
  -6   1   1       32.98       36.66      1.64 o 
  -5   1   1      518.28      512.29      4.90 o 
  -4   1   1        7.50       10.66      0.92 o 
  -3   1   1      476.56      437.88      3.72 o 
  -2   1   1     1709.20     1665.00     10.91 o 
  -1   1   1     1440.38     1377.90      7.80 o 
   0   1   1      111.89      118.67      3.20 o 
   1   1   1       14.09       12.54      1.20 o 
   2   1   1      524.08      484.01      4.33 o 
   3   1   1        0.94        1.36      0.75 o 
   4   1   1       47.70       48.57      1.77 o 
   5   1   1       26.55       32.69      1.64 o 
   6   1   1      465.27      487.95      6.00 o 
   7   1   1       92.15      106.83      2.92 o 
   8   1   1       29.89       30.28      1.97 o 
   9   1   1       70.44       68.15      3.31 o 
  10   1   1        0.01        0.80      1.51 o 
  11   1   1       17.13       18.70      3.59 o 
  12   1   1       13.76        9.65      3.04 o 
 -12   2   1        4.07        5.74      2.78 o 
 -11   2   1       21.03       16.92      3.47 o 
 -10   2   1       37.50       39.61      2.93 o 
  -9   2   1        3.67        6.45      2.94 o 
  -8   2   1        0.14        0.62      1.41 o 
  -7   2   1       28.96       31.39      1.89 o 
  -6   2   1       43.61       41.65      1.97 o 
  -5   2   1      121.92      123.48      2.43 o 
  -4   2   1       50.04       49.16      1.37 o 
  -3   2   1      756.59      771.63      4.90 o 
  -2   2   1       98.66       90.38      1.83 o 
  -1   2   1      454.83      432.78      3.41 o 
   0   2   1     7043.02     6420.02     37.03 o 
   1   2   1      988.69      953.36      5.28 o 
   2   2   1      186.25      187.30      3.19 o 
   3   2   1       14.57       15.65      0.88 o 
   4   2   1       12.77       11.68      0.81 o 
   5   2   1       25.20       23.65      1.49 o 
   6   2   1       16.19       16.65      1.56 o 
   7   2   1       24.93       28.86      2.29 o 
   8   2   1      744.32      722.27      8.09 o 
   9   2   1      120.78      113.25      3.97 o 
  10   2   1        3.28        5.09      1.62 o 
  11   2   1        4.32        3.68      2.59 o 
  12   2   1        0.28       -0.10      2.47 o 
 -12   3   1        0.01        1.81      2.19 o 
 -11   3   1       82.71       91.89      6.62 o 
 -10   3   1       25.52       31.83      3.61 o 
  -9   3   1      191.98      192.72      5.61 o 
  -8   3   1      672.19      644.03      9.66 o 
  -7   3   1      204.75      203.21      4.22 o 
  -6   3   1       64.81       61.50      1.88 o 
  -5   3   1       13.74       15.97      0.94 o 
  -4   3   1       36.84       39.40      1.35 o 
  -3   3   1      721.99      731.26      6.02 o 
  -2   3   1      990.64     1071.27      6.47 o 
  -1   3   1      823.13      835.43      5.24 o 
   0   3   1      370.46      348.62      2.70 o 
   1   3   1       76.63       70.13      1.60 o 
   2   3   1     1053.24     1073.92      6.49 o 
   3   3   1      347.05      371.49      4.01 o 
   4   3   1       57.93       71.07      2.01 o 
   5   3   1       26.83       26.93      1.20 o 
   6   3   1       86.42       88.61      2.74 o 
   7   3   1        0.46        1.11      1.03 o 
   8   3   1        0.01        0.45      1.22 o 
   9   3   1      102.35       98.18      3.58 o 
  10   3   1        4.67        5.64      1.82 o 
  11   3   1        0.00        0.70      2.04 o 
 -11   4   1        5.21        7.42      4.16 o 
 -10   4   1        4.20        6.49      2.11 o 
  -9   4   1       65.52       70.90      3.57 o 
  -8   4   1       77.67       78.64      3.31 o 
  -7   4   1       15.50       19.67      1.50 o 
  -6   4   1        1.35        1.99      0.85 o 
  -5   4   1        4.90        4.15      0.69 o 
  -4   4   1       39.29       42.03      1.80 o 
  -3   4   1       12.41       12.48      1.02 o 
  -2   4   1      111.76      123.12      2.59 o 
  -1   4   1      230.46      216.11      3.12 o 
   0   4   1       29.01       26.68      0.93 o 
   1   4   1       67.11       68.63      1.59 o 
   2   4   1        0.00        0.19      0.51 o 
   3   4   1      218.41      235.36      4.04 o 
   4   4   1      450.48      462.26      4.29 o 
   5   4   1        8.64       11.34      1.12 o 
   6   4   1       48.08       49.29      2.07 o 
   7   4   1        1.00        2.18      1.04 o 
   8   4   1       43.87       46.01      2.45 o 
   9   4   1       50.39       52.66      3.20 o 
  10   4   1       14.27       16.62      2.32 o 
  11   4   1        7.83       15.34      2.94 o 
 -10   5   1        0.35       -0.97      2.58 o 
  -9   5   1       61.79       68.94      6.85 o 
  -8   5   1       19.04       18.53      1.87 o 
  -7   5   1        1.43        3.09      1.26 o 
  -6   5   1        0.99        1.99      1.19 o 
  -5   5   1        0.68        0.92      1.16 o 
  -4   5   1        2.54        2.90      1.02 o 
  -3   5   1        9.59       12.15      1.26 o 
  -2   5   1      327.20      331.65      4.91 o 
  -1   5   1        5.32        5.37      0.86 o 
   0   5   1      100.23      103.83      1.92 o 
   1   5   1        7.31        5.57      0.76 o 
   2   5   1       33.55       33.63      1.35 o 
   3   5   1       23.21       19.24      0.94 o 
   4   5   1        1.94        2.04      0.58 o 
   5   5   1       11.88       10.27      1.01 o 
   6   5   1       36.29       34.19      1.44 o 
   7   5   1       23.20       22.24      1.64 o 
   8   5   1       51.59       47.03      2.87 o 
   9   5   1        5.02        2.82      1.65 o 
  10   5   1       25.29       39.39      3.92 o 
  -9   6   1       20.64       32.27      5.38 o 
  -8   6   1        3.82        6.58      4.51 o 
  -7   6   1        3.90        5.13      2.41 o 
  -6   6   1        0.13        2.07      1.48 o 
  -5   6   1        2.91        2.86      1.15 o 
  -4   6   1       47.52       46.36      2.37 o 
  -3   6   1       13.01       14.77      1.49 o 
  -2   6   1        0.10        1.40      1.03 o 
  -1   6   1      417.06      421.71      6.29 o 
   0   6   1      132.91      129.57      2.76 o 
   1   6   1       24.37       23.84      1.50 o 
   2   6   1       30.68       30.37      2.20 o 
   3   6   1        0.04        0.95      1.16 o 
   4   6   1       17.09       16.10      2.18 o 
   5   6   1       22.81       21.97      2.92 o 
   6   6   1       51.31       46.33      3.50 o 
   7   6   1        4.19        4.99      2.10 o 
   8   6   1       20.27       20.79      2.82 o 
  -7   7   1        0.35        3.89      3.60 o 
  -6   7   1        6.74        4.10      2.67 o 
  -5   7   1       76.40       79.99      5.07 o 
  -4   7   1       67.17       73.95      4.32 o 
  -3   7   1       41.46       39.73      2.96 o 
  -2   7   1        1.20        0.91      1.08 o 
  -1   7   1       83.35       83.98      3.59 o 
   0   7   1      110.16      110.04      4.80 o 
   1   7   1      128.50      130.08      4.06 o 
   2   7   1       30.50       28.32      2.44 o 
   3   7   1        1.88        1.26      1.42 o 
   4   7   1        1.31        3.11      1.84 o 
   5   7   1        0.16        0.59      1.76 o 
   6   7   1        0.16        0.13      1.71 o 
  -3   8   1        1.35        6.55      4.10 o 
  -2   8   1        6.76        8.17      2.51 o 
  -1   8   1        7.20        9.23      3.18 o 
   0   8   1        3.09        2.06      2.35 o 
   1   8   1       16.37       17.94      3.11 o 
   2   8   1        0.44        0.27      3.03 o 
   3   8   1        1.93        3.14      2.57 o 
 -13   0   2        0.09        3.47      3.61 o 
 -12   0   2        3.70        5.39      3.86 o 
 -11   0   2      218.57      180.30     12.77 o 
 -10   0   2      180.31      159.01      7.13 o 
  -9   0   2       26.20       30.69      3.00 o 
  -8   0   2        7.21        4.14      1.26 o 
  -7   0   2       91.48      102.25      3.27 o 
  -6   0   2      171.75      208.26      4.90 o 
  -5   0   2     4229.76     4637.58     28.14 o 
  -4   0   2       50.06       47.14      2.69 o 
  -3   0   2        1.32        1.59      1.88 o 
  -2   0   2       66.32       63.98      3.53 o 
  -1   0   2      131.69      137.24      3.47 o 
   1   0   2     9193.03     8996.58     81.31 o 
   2   0   2       59.15       59.53      9.29 o 
   3   0   2      529.73      534.75      7.78 o 
   4   0   2      655.68      618.62      8.76 o 
   5   0   2      470.62      449.11      6.77 o 
   6   0   2       44.92       44.72      2.80 o 
   7   0   2       56.35       55.43      2.67 o 
   8   0   2     1027.69      984.98     12.43 o 
   9   0   2       16.60       18.06      1.88 o 
  10   0   2       30.30       27.22      1.99 o 
  11   0   2       13.20       11.32      4.30 o 
  12   0   2        4.42        3.08      2.95 o 
 -12   1   2        8.48        9.82      2.80 o 
 -11   1   2       21.07       16.92      3.35 o 
 -10   1   2        7.65        6.36      2.44 o 
  -9   1   2        0.00        3.02      1.91 o 
  -8   1   2        0.73        2.75      1.31 o 
  -7   1   2       89.80       92.56      2.38 o 
  -6   1   2      418.33      471.36      4.51 o 
  -5   1   2      235.90      231.10      3.56 o 
  -4   1   2      278.08      272.08      3.60 o 
  -3   1   2      400.27      381.64      3.89 o 
  -2   1   2       23.77       26.33      1.63 o 
  -1   1   2       22.27       21.35      1.46 o 
   0   1   2    13999.18    13087.36     74.85 o 
   1   1   2     1851.46     1879.25     12.69 o 
   2   1   2     1682.14     1638.52     12.48 o 
   3   1   2      422.06      427.22      5.91 o 
   4   1   2       95.19       99.67      2.48 o 
   5   1   2      224.47      233.88      3.90 o 
   6   1   2       11.79        9.45      0.81 o 
   7   1   2      143.53      155.66      2.98 o 
   8   1   2       33.16       33.37      1.60 o 
   9   1   2      176.38      164.21      4.71 o 
  10   1   2       51.41       52.87      3.39 o 
  11   1   2        2.39        7.04      2.35 o 
  12   1   2        2.86        2.97      2.48 o 
 -12   2   2        1.92        1.00      2.36 o 
 -11   2   2        1.34        3.50      2.30 o 
 -10   2   2       22.49       24.97      2.47 o 
  -9   2   2       13.71       13.67      1.99 o 
  -8   2   2        9.02        8.50      1.31 o 
  -7   2   2       55.80       55.83      2.25 o 
  -6   2   2       78.79       74.60      2.04 o 
  -5   2   2      191.51      198.77      3.65 o 
  -4   2   2       39.86       40.29      1.48 o 
  -3   2   2        0.02        0.26      0.48 o 
  -2   2   2      248.84      244.79      2.92 o 
  -1   2   2       38.44       30.31      1.17 o 
   0   2   2      708.52      706.34      5.08 o 
   1   2   2      201.39      186.33      2.97 o 
   2   2   2       50.25       60.80      1.40 o 
   3   2   2      913.83      917.15      6.64 o 
   4   2   2      104.58      108.88      2.72 o 
   5   2   2        4.98        4.44      0.76 o 
   6   2   2       31.00       29.74      1.50 o 
   7   2   2        1.03        1.47      1.01 o 
   8   2   2      414.45      407.33      6.57 o 
   9   2   2      156.66      150.77      4.14 o 
  10   2   2        9.04        7.69      1.70 o 
  11   2   2        4.64        9.30      2.54 o 
  12   2   2       34.08       33.95      4.64 o 
 -12   3   2        0.02        1.56      2.18 o 
 -11   3   2        1.51        0.74      2.02 o 
 -10   3   2        0.78        0.59      1.82 o 
  -9   3   2       58.30       62.09      3.99 o 
  -8   3   2       98.89       96.97      3.83 o 
  -7   3   2       47.67       44.20      1.99 o 
  -6   3   2       21.61       24.38      1.52 o 
  -5   3   2      267.36      245.41      3.33 o 
  -4   3   2       61.76       72.60      1.84 o 
  -3   3   2      590.90      590.94      5.10 o 
  -2   3   2      923.86      978.91      6.75 o 
  -1   3   2      307.61      277.80      2.86 o 
   0   3   2      341.40      345.42      3.36 o 
   1   3   2     1144.31     1081.40      7.18 o 
   2   3   2      223.72      235.14      3.34 o 
   3   3   2       95.81      107.27      2.96 o 
   4   3   2        9.90        8.78      0.81 o 
   5   3   2        1.24        1.34      0.71 o 
   6   3   2       26.46       24.51      1.34 o 
   7   3   2        3.51        3.89      1.22 o 
   8   3   2        5.39        7.13      1.66 o 
   9   3   2        2.74        2.60      1.32 o 
  10   3   2       11.03       11.89      2.14 o 
  11   3   2        9.74        8.44      2.46 o 
 -11   4   2        3.53        3.24      2.15 o 
 -10   4   2       15.42       17.57      2.67 o 
  -9   4   2       15.31       13.23      2.26 o 
  -8   4   2       91.92       91.01      3.07 o 
  -7   4   2      114.12      109.56      3.06 o 
  -6   4   2       44.58       40.10      1.72 o 
  -5   4   2        0.94        1.24      0.55 o 
  -4   4   2       19.49       18.64      1.22 o 
  -3   4   2       68.07       73.00      2.43 o 
  -2   4   2        6.90        8.68      0.95 o 
  -1   4   2      327.32      328.78      3.94 o 
   0   4   2      148.11      148.76      2.28 o 
   1   4   2      123.18      122.43      2.56 o 
   2   4   2       15.16       16.97      1.11 o 
   3   4   2        6.20        4.82      0.87 o 
   4   4   2       25.47       27.82      1.50 o 
   5   4   2        6.16        7.52      0.90 o 
   6   4   2        0.85        2.49      0.94 o 
   7   4   2        0.00        1.27      1.20 o 
   8   4   2       50.49       50.04      2.77 o 
   9   4   2        8.57       10.97      1.87 o 
  10   4   2       15.69       13.72      2.15 o 
 -10   5   2       10.78       14.53      3.82 o 
  -9   5   2        1.08        2.57      2.73 o 
  -8   5   2        0.06        0.79      1.06 o 
  -7   5   2       79.10       77.69      3.31 o 
  -6   5   2        2.09        2.92      1.23 o 
  -5   5   2        2.63        3.39      1.03 o 
  -4   5   2       11.42       11.46      1.24 o 
  -3   5   2      232.35      238.20      4.42 o 
  -2   5   2        5.47        5.61      0.93 o 
  -1   5   2       32.44       31.49      1.49 o 
   0   5   2       30.39       28.92      1.16 o 
   1   5   2       16.48       15.60      1.18 o 
   2   5   2      130.95      131.89      2.98 o 
   3   5   2       21.45       21.31      1.35 o 
   4   5   2        4.40        4.76      1.06 o 
   5   5   2       26.52       21.71      1.64 o 
   6   5   2        5.97        3.57      1.33 o 
   7   5   2       41.01       41.44      2.67 o 
   8   5   2       14.16       14.92      2.01 o 
   9   5   2       37.11       44.42      3.42 o 
  -9   6   2        3.55        8.21      3.46 o 
  -8   6   2        4.80       -0.10      2.76 o 
  -7   6   2        6.81        6.91      2.32 o 
  -6   6   2        1.50        3.17      1.43 o 
  -5   6   2       22.11       19.50      2.01 o 
  -4   6   2       35.05       32.23      2.09 o 
  -3   6   2        6.37        6.63      2.13 o 
  -2   6   2        0.12        0.39      0.95 o 
  -1   6   2      147.13      146.42      3.58 o 
   0   6   2      112.45      109.50      2.51 o 
   1   6   2      154.91      151.63      3.46 o 
   2   6   2       17.74       15.09      1.21 o 
   3   6   2       31.73       30.94      1.61 o 
   4   6   2        9.48        8.79      0.98 o 
   5   6   2       50.37       46.98      2.08 o 
   6   6   2       18.38       12.59      2.38 o 
   7   6   2        0.90        0.01      1.74 o 
   8   6   2        5.74        5.10      2.26 o 
  -7   7   2        0.41        2.64      2.59 o 
  -6   7   2        0.63        3.67      2.23 o 
  -5   7   2       10.71        9.45      2.62 o 
  -4   7   2        0.00        0.73      1.57 o 
  -3   7   2        7.85        7.34      1.52 o 
  -2   7   2       33.92       32.88      2.52 o 
  -1   7   2       23.24       22.68      2.24 o 
   0   7   2       99.05      106.96      5.16 o 
   1   7   2      113.58      116.62      4.04 o 
   2   7   2       34.52       35.88      2.67 o 
   3   7   2        8.75        8.46      1.89 o 
   4   7   2        6.25        8.03      2.04 o 
   5   7   2        0.63        0.55      1.80 o 
   6   7   2        3.70        2.39      2.18 o 
  -3   8   2       21.60       22.08      3.59 o 
  -2   8   2        0.12        1.94      3.05 o 
  -1   8   2       13.09       14.48      2.80 o 
   0   8   2        0.78        1.80      2.19 o 
   1   8   2        0.15        0.50      2.30 o 
   2   8   2        4.42        4.02      2.54 o 
   3   8   2       17.56       16.86      3.45 o 
 -12   1   3        0.47        1.38      2.12 o 
 -11   1   3        6.18        7.17      2.66 o 
 -10   1   3        0.05        1.25      0.92 o 
  -9   1   3        0.80        1.36      1.05 o 
  -8   1   3      130.10      133.07      3.96 o 
  -7   1   3       45.24       46.82      1.77 o 
  -6   1   3      247.74      266.46      4.38 o 
  -5   1   3      423.65      420.73      5.09 o 
  -4   1   3      670.57      680.16      6.75 o 
  -3   1   3      181.78      185.92      3.51 o 
  -2   1   3       31.47       30.55      1.28 o 
  -1   1   3       14.30       14.11      0.89 o 
   0   1   3     6976.75     6725.52     39.95 o 
   1   1   3     8563.15     8194.67     76.02 o 
   2   1   3     1140.53     1158.37     10.33 o 
   3   1   3      362.97      367.52      6.51 o 
   4   1   3        1.01        2.20      1.31 o 
   5   1   3        3.94        5.06      1.20 o 
   6   1   3        3.63        6.62      1.21 o 
   7   1   3      106.96      112.08      2.91 o 
   8   1   3       80.51       82.33      1.99 o 
   9   1   3      177.91      177.93      4.73 o 
  10   1   3       17.57       16.69      2.44 o 
  11   1   3        0.14        1.84      1.81 o 
  12   1   3        1.88        1.32      2.25 o 
 -12   2   3        0.15        2.47      2.26 o 
 -11   2   3       41.14       40.31      4.52 o 
 -10   2   3       56.14       56.34      3.87 o 
  -9   2   3       50.06       46.57      2.81 o 
  -8   2   3        3.99        4.36      0.64 o 
  -7   2   3        3.13        3.34      1.09 o 
  -6   2   3       58.88       61.41      2.28 o 
  -5   2   3      238.94      230.22      3.87 o 
  -4   2   3       60.06       56.46      1.63 o 
  -3   2   3      196.19      213.37      3.29 o 
  -2   2   3      887.70      946.36      6.79 o 
  -1   2   3      211.67      201.37      2.53 o 
   0   2   3        0.04        0.73      0.71 o 
   1   2   3       39.29       32.35      1.73 o 
   2   2   3      709.43      723.74      5.51 o 
   3   2   3     1063.01     1106.22      7.87 o 
   4   2   3      184.08      197.96      4.28 o 
   5   2   3       98.65       94.42      2.52 o 
   6   2   3      138.52      138.56      2.86 o 
   7   2   3       91.71       86.44      2.06 o 
   8   2   3        4.74        4.03      1.17 o 
   9   2   3      314.14      310.20      7.39 o 
  10   2   3       41.17       40.78      3.17 o 
  11   2   3        0.07        0.23      1.76 o 
 -12   3   3        1.36        4.65      2.62 o 
 -11   3   3        1.55        1.58      1.83 o 
 -10   3   3       16.93       19.37      3.14 o 
  -9   3   3       95.23       98.70      4.94 o 
  -8   3   3      298.79      286.13      5.15 o 
  -7   3   3      355.61      360.94      4.72 o 
  -6   3   3      139.00      142.75      2.75 o 
  -5   3   3       21.61       21.97      1.13 o 
  -4   3   3      388.49      390.42      4.77 o 
  -3   3   3      343.60      309.25      3.90 o 
  -2   3   3      287.58      305.27      3.04 o 
  -1   3   3       68.92       78.87      1.92 o 
   0   3   3       69.64       73.49      1.76 o 
   1   3   3      137.71      130.98      2.66 o 
   2   3   3        0.14        0.26      1.04 o 
   3   3   3        0.48        1.03      0.64 o 
   4   3   3        0.88        0.81      0.83 o 
   5   3   3       35.31       39.11      1.72 o 
   6   3   3        5.14        4.87      1.05 o 
   7   3   3       41.94       40.39      1.81 o 
   8   3   3       25.73       28.75      1.99 o 
   9   3   3        3.83        1.69      1.61 o 
  10   3   3       21.64       22.59      2.64 o 
  11   3   3        5.02        7.03      2.07 o 
 -11   4   3       16.91       19.90      3.29 o 
 -10   4   3       15.91       21.49      2.84 o 
  -9   4   3        6.38        8.17      2.02 o 
  -8   4   3      249.46      243.36      4.15 o 
  -7   4   3      389.65      385.31      5.51 o 
  -6   4   3      107.22      101.83      2.81 o 
  -5   4   3       39.71       39.79      1.88 o 
  -4   4   3       18.47       17.52      1.18 o 
  -3   4   3        6.13        8.79      1.05 o 
  -2   4   3      810.00      816.09      7.08 o 
  -1   4   3      339.49      346.08      3.78 o 
   0   4   3        0.61        0.50      0.54 o 
   1   4   3      122.15      113.76      2.91 o 
   2   4   3        2.74        2.21      0.90 o 
   3   4   3        0.00        0.75      0.87 o 
   4   4   3       84.19       87.46      2.45 o 
   5   4   3       29.19       23.80      1.47 o 
   6   4   3        7.81        8.03      1.15 o 
   7   4   3        6.08        6.12      1.11 o 
   8   4   3       24.94       25.87      2.25 o 
   9   4   3        1.28        3.75      1.92 o 
  10   4   3        4.34        6.85      1.88 o 
 -10   5   3        0.01        4.88      3.19 o 
  -9   5   3        6.57        6.55      3.03 o 
  -8   5   3       38.04       32.92      3.10 o 
  -7   5   3       33.15       35.71      3.03 o 
  -6   5   3        0.03       -0.93      1.23 o 
  -5   5   3       19.54       19.13      1.53 o 
  -4   5   3        6.95        6.61      1.03 o 
  -3   5   3      133.42      134.44      3.31 o 
  -2   5   3       28.43       27.60      1.59 o 
  -1   5   3      235.95      237.84      4.07 o 
   0   5   3       76.07       69.67      1.89 o 
   1   5   3       13.28       15.02      1.19 o 
   2   5   3        1.68        1.89      0.88 o 
   3   5   3        1.00        2.12      0.91 o 
   4   5   3       61.38       57.51      2.51 o 
   5   5   3       35.73       32.99      2.07 o 
   6   5   3      126.00      111.84      3.85 o 
   7   5   3       13.15        8.16      2.01 o 
   8   5   3       53.12       61.03      3.83 o 
   9   5   3       19.04       18.77      2.34 o 
  -8   6   3        1.98        1.14      3.30 o 
  -7   6   3        3.56        3.19      1.71 o 
  -6   6   3       29.80       28.14      2.98 o 
  -5   6   3       21.33       18.62      1.68 o 
  -4   6   3       25.63       21.47      1.85 o 
  -3   6   3        5.23        4.53      1.15 o 
  -2   6   3        5.84        6.67      1.14 o 
  -1   6   3       43.34       41.09      2.03 o 
   0   6   3      292.05      297.54      4.54 o 
   1   6   3       44.19       47.77      2.12 o 
   2   6   3        5.10        5.96      1.06 o 
   3   6   3       23.62       26.21      1.89 o 
   4   6   3       50.52       49.51      2.91 o 
   5   6   3        2.05        0.66      1.32 o 
   6   6   3       25.64       27.79      3.19 o 
   7   6   3        9.00        7.44      2.26 o 
   8   6   3       10.78       10.19      2.50 o 
  -6   7   3        0.75        0.50      2.02 o 
  -5   7   3        2.02        3.34      2.01 o 
  -4   7   3       37.82       39.34      3.10 o 
  -3   7   3       44.78       45.64      2.71 o 
  -2   7   3       16.93       16.07      1.99 o 
  -1   7   3        5.65        2.84      2.23 o 
   0   7   3       14.63       10.17      2.50 o 
   1   7   3       34.30       37.51      2.94 o 
   2   7   3        0.92        0.54      1.24 o 
   3   7   3       22.44       22.15      2.57 o 
   4   7   3       19.77       22.74      3.00 o 
   5   7   3       17.69       21.19      3.12 o 
   6   7   3        8.97        8.73      2.52 o 
  -3   8   3        0.44        3.58      2.55 o 
  -2   8   3        1.17        2.13      2.61 o 
  -1   8   3        0.18       -2.09      2.79 o 
   0   8   3       12.60        9.90      2.96 o 
   1   8   3       34.89       31.27      3.22 o 
   2   8   3       27.45       32.62      3.91 o 
 -12   0   4        9.20        1.68      3.30 o 
 -11   0   4        3.65        5.49      3.39 o 
 -10   0   4      254.44      218.93      7.01 o 
  -9   0   4        8.19        5.91      1.45 o 
  -8   0   4      120.71      113.53      4.60 o 
  -7   0   4        1.51        3.54      1.42 o 
  -6   0   4        0.31        0.25      1.34 o 
  -5   0   4       24.18       31.05      3.27 o 
  -4   0   4       42.71       42.76      4.24 o 
  -3   0   4      388.68      371.29     10.77 o 
  -2   0   4        5.57        2.56      1.69 o 
  -1   0   4     2428.75     2390.32     23.12 o 
   0   0   4      236.39      236.98      7.64 o 
   1   0   4       79.21       78.86      4.82 o 
   2   0   4      995.08      998.64     14.05 o 
   3   0   4     2055.49     2089.50     21.86 o 
   4   0   4        2.16        1.91      1.14 o 
   5   0   4       75.31       85.91      3.75 o 
   6   0   4        1.17        1.73      1.87 o 
   7   0   4        0.21        0.66      1.64 o 
   8   0   4       24.58       27.26      3.46 o 
   9   0   4      376.44      368.39      9.08 o 
  10   0   4        1.30        2.11      2.51 o 
  11   0   4        0.12        5.73      4.33 o 
 -12   1   4        0.23        2.74      2.62 o 
 -11   1   4        9.12        7.83      2.59 o 
 -10   1   4      147.41      126.69      3.34 o 
  -9   1   4        2.53        2.01      0.94 o 
  -8   1   4       10.84       10.75      1.44 o 
  -7   1   4       37.43       34.98      1.77 o 
  -6   1   4        0.03        0.98      1.29 o 
  -5   1   4      979.12     1071.76     10.29 o 
  -4   1   4      437.22      453.27      6.27 o 
  -3   1   4       90.39       87.54      2.36 o 
  -2   1   4       98.04       91.13      2.16 o 
  -1   1   4       10.24        9.00      0.81 o 
   0   1   4     1039.34     1044.37      7.03 o 
   1   1   4       93.44      113.37      2.25 o 
   2   1   4      912.45      957.87      6.76 o 
   3   1   4      742.55      742.02      9.95 o 
   4   1   4      665.19      695.83     10.46 o 
   5   1   4      114.80      105.89      3.70 o 
   6   1   4        0.00        1.17      1.20 o 
   7   1   4        6.36        6.55      1.69 o 
   8   1   4      549.42      545.42      8.34 o 
   9   1   4       95.73       97.43      2.50 o 
  10   1   4       36.73       40.54      4.33 o 
  11   1   4        3.08        3.14      1.75 o 
 -12   2   4        8.84       11.64      3.08 o 
 -11   2   4       17.38       16.22      3.35 o 
 -10   2   4       13.89       16.81      2.32 o 
  -9   2   4       17.39       19.40      1.37 o 
  -8   2   4      121.01      121.55      3.61 o 
  -7   2   4      176.64      173.89      4.31 o 
  -6   2   4      126.93      135.48      3.15 o 
  -5   2   4       71.53       74.48      2.28 o 
  -4   2   4      151.99      141.53      3.19 o 
  -3   2   4      146.04      156.59      3.33 o 
  -2   2   4     2810.84     2841.99     12.48 o 
  -1   2   4      123.09      137.92      2.40 o 
   0   2   4      515.19      497.98      4.64 o 
   1   2   4      429.61      435.10      4.67 o 
   2   2   4      307.84      277.98      3.89 o 
   3   2   4      518.95      542.91      5.32 o 
   4   2   4      116.50      126.82      3.33 o 
   5   2   4       68.96       73.43      2.79 o 
   6   2   4       47.55       51.66      2.45 o 
   7   2   4       81.20       83.85      3.14 o 
   8   2   4        0.01        0.18      0.78 o 
   9   2   4       53.80       52.72      3.45 o 
  10   2   4        4.13        5.92      1.97 o 
  11   2   4        0.49        1.79      1.98 o 
 -12   3   4        6.80       11.93      3.25 o 
 -11   3   4        0.00       -0.64      1.99 o 
 -10   3   4        2.13        1.04      1.59 o 
  -9   3   4       91.90       92.28      2.72 o 
  -8   3   4       85.58       85.70      3.21 o 
  -7   3   4      143.84      141.68      3.48 o 
  -6   3   4        0.75        2.72      1.35 o 
  -5   3   4       25.21       25.46      1.33 o 
  -4   3   4       98.37       90.51      2.60 o 
  -3   3   4       70.44       71.13      2.34 o 
  -2   3   4        9.87       10.78      0.92 o 
  -1   3   4      194.06      209.27      3.34 o 
   0   3   4     1344.50     1298.86      8.06 o 
   1   3   4      456.15      427.79      5.04 o 
   2   3   4       12.07       10.37      0.90 o 
   3   3   4       50.81       44.67      1.70 o 
   4   3   4       16.93       18.22      1.07 o 
   5   3   4       34.47       36.18      1.88 o 
   6   3   4        2.02        3.23      1.04 o 
   7   3   4       15.42       16.55      1.49 o 
   8   3   4       17.91       18.29      1.60 o 
   9   3   4       38.67       45.61      3.71 o 
  10   3   4        0.36        0.35      2.15 o 
  11   3   4        0.07        1.82      1.78 o 
 -11   4   4        9.93       14.10      3.34 o 
 -10   4   4        0.23        1.48      1.65 o 
  -9   4   4        0.10        2.20      1.70 o 
  -8   4   4       32.25       34.21      1.78 o 
  -7   4   4       30.19       33.91      2.07 o 
  -6   4   4      285.72      283.94      5.60 o 
  -5   4   4       30.66       26.85      1.62 o 
  -4   4   4       50.02       42.02      1.93 o 
  -3   4   4      127.42      136.93      2.48 o 
  -2   4   4        0.05        1.24      0.58 o 
  -1   4   4        1.52        0.91      0.65 o 
   0   4   4       58.97       59.88      1.72 o 
   1   4   4        9.86       11.80      1.09 o 
   2   4   4       16.96       18.78      1.22 o 
   3   4   4        0.12        1.57      0.98 o 
   4   4   4        5.39        3.80      1.13 o 
   5   4   4        0.17        0.68      0.83 o 
   6   4   4       31.43       31.79      1.98 o 
   7   4   4        4.60        4.47      1.03 o 
   8   4   4        4.60        6.52      1.76 o 
   9   4   4        3.67        1.70      1.75 o 
  10   4   4        1.35        5.03      2.04 o 
 -10   5   4        1.22        6.13      4.41 o 
  -9   5   4        9.69        5.71      2.42 o 
  -8   5   4       23.10       23.28      3.44 o 
  -7   5   4       14.44       12.23      1.45 o 
  -6   5   4       26.28       21.24      2.14 o 
  -5   5   4       19.23       16.29      1.83 o 
  -4   5   4       11.92       10.62      1.39 o 
  -3   5   4      112.80      107.10      2.49 o 
  -2   5   4       49.92       49.53      2.10 o 
  -1   5   4      371.84      356.32      4.11 o 
   0   5   4      378.89      358.26      4.27 o 
   1   5   4      552.25      551.55      6.46 o 
   2   5   4       27.42       29.15      1.72 o 
   3   5   4       16.68       16.43      1.50 o 
   4   5   4        8.42        9.17      1.39 o 
   5   5   4       18.40       23.76      2.05 o 
   6   5   4       38.55       34.86      2.39 o 
   7   5   4       32.67       27.51      2.64 o 
   8   5   4        5.87        2.29      1.86 o 
   9   5   4        5.71        4.41      1.88 o 
  -8   6   4       39.64       39.47      4.18 o 
  -7   6   4        0.03       -0.60      1.43 o 
  -6   6   4        0.63       -1.76      1.76 o 
  -5   6   4        1.06        3.54      1.63 o 
  -4   6   4      130.69      131.09      4.77 o 
  -3   6   4        8.73        8.24      1.19 o 
  -2   6   4       89.08       83.87      2.85 o 
  -1   6   4       29.20       29.33      1.71 o 
   0   6   4        2.35        2.29      0.87 o 
   1   6   4        0.20       -0.32      0.90 o 
   2   6   4        6.73        6.16      1.25 o 
   3   6   4        0.51        1.86      1.08 o 
   4   6   4        2.30        4.41      1.67 o 
   5   6   4        0.43        0.31      1.53 o 
   6   6   4        2.52        1.80      1.61 o 
   7   6   4        3.59        0.94      2.08 o 
  -6   7   4        0.26        1.42      2.20 o 
  -5   7   4       13.20       13.73      2.51 o 
  -4   7   4       16.41       14.70      2.01 o 
  -3   7   4        2.11        2.29      1.58 o 
  -2   7   4        7.38        7.69      1.60 o 
  -1   7   4        2.06        2.24      1.36 o 
   0   7   4        1.88        0.70      1.43 o 
   1   7   4       40.62       43.72      3.39 o 
   2   7   4       17.19       16.68      1.97 o 
   3   7   4        4.35        3.04      1.86 o 
   4   7   4        0.74        2.22      1.85 o 
   5   7   4        0.19        1.16      1.88 o 
  -2   8   4        3.07        3.67      2.73 o 
  -1   8   4        9.93        7.69      2.70 o 
   0   8   4       30.41       31.75      3.54 o 
   1   8   4       27.04       22.55      2.70 o 
 -12   1   5        2.08        4.02      2.36 o 
 -11   1   5       28.20       25.00      3.04 o 
 -10   1   5       56.98       47.30      2.39 o 
  -9   1   5       21.97       25.93      1.90 o 
  -8   1   5       18.92       21.88      1.81 o 
  -7   1   5        8.64       13.76      1.62 o 
  -6   1   5       40.00       40.13      2.64 o 
  -5   1   5      295.97      315.35      6.40 o 
  -4   1   5      105.82      111.07      3.04 o 
  -3   1   5        0.00        0.13      0.98 o 
  -2   1   5      397.99      396.83      4.43 o 
  -1   1   5        0.37        0.56      0.83 o 
   0   1   5       90.72       90.82      1.93 o 
   1   1   5       81.94       84.59      2.20 o 
   2   1   5      248.27      257.74      4.03 o 
   3   1   5       48.49       54.86      2.91 o 
   4   1   5     1139.39     1129.63     14.16 o 
   5   1   5        0.08        1.31      1.34 o 
   6   1   5       11.45       13.53      1.80 o 
   7   1   5       32.44       36.64      2.93 o 
   8   1   5        1.77        3.92      1.42 o 
   9   1   5       27.00       33.94      2.42 o 
  10   1   5       44.44       46.14      4.18 o 
  11   1   5       11.16       15.14      3.64 o 
 -12   2   5        8.71        9.29      2.94 o 
 -11   2   5        9.71       13.00      2.43 o 
 -10   2   5        4.11        2.57      1.11 o 
  -9   2   5       57.58       52.05      2.87 o 
  -8   2   5      114.67      107.73      3.76 o 
  -7   2   5      133.84      133.32      3.84 o 
  -6   2   5        0.58        1.45      0.93 o 
  -5   2   5      256.11      264.64      3.73 o 
  -4   2   5       29.58       30.54      1.98 o 
  -3   2   5      151.81      150.26      3.37 o 
  -2   2   5     1044.85     1101.58      6.68 o 
  -1   2   5      715.79      756.08      5.51 o 
   0   2   5      150.84      153.26      2.59 o 
   1   2   5      655.56      617.26      6.04 o 
   2   2   5     1565.58     1496.68     10.58 o 
   3   2   5       10.52       13.90      1.37 o 
   4   2   5      101.18      113.84      3.58 o 
   5   2   5        0.94        2.24      1.18 o 
   6   2   5      153.14      153.79      4.39 o 
   7   2   5        9.72       10.08      1.60 o 
   8   2   5        0.71        3.45      1.33 o 
   9   2   5       11.49        8.45      1.18 o 
  10   2   5        0.00        1.53      1.82 o 
  11   2   5        4.28        6.57      2.36 o 
 -11   3   5        0.03        1.71      1.62 o 
 -10   3   5        0.48        0.37      1.69 o 
  -9   3   5        0.43        1.91      1.18 o 
  -8   3   5       26.82       29.21      2.19 o 
  -7   3   5        1.59        1.76      0.85 o 
  -6   3   5        1.49        3.25      1.76 o 
  -5   3   5       59.56       64.74      2.26 o 
  -4   3   5       17.10       19.44      1.30 o 
  -3   3   5       26.70       24.97      1.43 o 
  -2   3   5      523.42      530.67      6.70 o 
  -1   3   5      105.63       93.85      2.61 o 
   0   3   5       97.92       90.54      2.46 o 
   1   3   5      118.97      132.27      2.99 o 
   2   3   5       28.52       27.11      1.47 o 
   3   3   5        0.02        2.34      1.09 o 
   4   3   5      169.71      169.36      3.20 o 
   5   3   5       98.49      103.57      3.34 o 
   6   3   5        1.00        1.27      1.22 o 
   7   3   5        1.57        1.82      1.72 o 
   8   3   5        2.09        5.25      1.41 o 
   9   3   5        1.27        3.95      1.93 o 
  10   3   5        0.86       -0.21      2.05 o 
 -11   4   5        0.01        0.86      2.61 o 
 -10   4   5        1.45        1.25      1.54 o 
  -9   4   5        0.67        2.14      1.58 o 
  -8   4   5       11.51       11.29      1.61 o 
  -7   4   5      417.46      420.37      7.61 o 
  -6   4   5      345.92      344.25      6.54 o 
  -5   4   5       10.56       11.49      1.31 o 
  -4   4   5      303.20      292.45      4.49 o 
  -3   4   5      153.65      155.28      3.25 o 
  -2   4   5      115.66      114.04      2.07 o 
  -1   4   5       40.71       42.31      1.61 o 
   0   4   5      246.46      250.28      3.82 o 
   1   4   5       27.41       29.60      1.22 o 
   2   4   5       37.12       40.31      2.01 o 
   3   4   5       98.24       96.17      3.06 o 
   4   4   5       27.11       24.32      1.65 o 
   5   4   5        0.07        0.32      1.18 o 
   6   4   5      170.45      160.03      3.64 o 
   7   4   5       49.91       41.44      3.05 o 
   8   4   5        0.77        1.01      1.28 o 
   9   4   5        0.67        3.17      1.86 o 
 -10   5   5        1.20        4.26      2.94 o 
  -9   5   5        6.28        8.53      2.84 o 
  -8   5   5       19.61       19.20      2.53 o 
  -7   5   5      111.06      106.80      4.92 o 
  -6   5   5        6.71        9.66      1.77 o 
  -5   5   5        3.92        1.18      1.34 o 
  -4   5   5        5.88        7.03      1.48 o 
  -3   5   5       49.47       51.01      2.78 o 
  -2   5   5      143.56      142.33      2.33 o 
  -1   5   5        0.91        1.18      0.73 o 
   0   5   5      188.24      187.66      3.17 o 
   1   5   5      318.73      321.58      5.73 o 
   2   5   5       43.50       41.53      2.45 o 
   3   5   5       20.56       23.15      2.21 o 
   4   5   5       54.86       56.23      3.13 o 
   5   5   5       10.38        7.37      1.24 o 
   6   5   5        8.61        6.52      1.46 o 
   7   5   5       57.89       53.36      3.16 o 
   8   5   5        1.63        0.52      1.93 o 
  -8   6   5        4.74        4.56      2.50 o 
  -7   6   5        4.51        3.90      1.58 o 
  -6   6   5        5.23        5.59      1.94 o 
  -5   6   5       50.84       48.93      3.30 o 
  -4   6   5        0.51        1.50      1.56 o 
  -3   6   5        5.57        5.32      1.73 o 
  -2   6   5        9.49        9.74      1.12 o 
  -1   6   5        0.01        0.74      0.39 o 
   0   6   5        0.65        1.29      0.80 o 
   1   6   5       20.93       22.83      1.75 o 
   2   6   5       10.22       10.55      1.44 o 
   3   6   5        2.33        2.79      1.26 o 
   4   6   5        9.27        9.34      1.92 o 
   5   6   5        0.01        0.93      1.71 o 
   6   6   5       13.77       13.60      2.41 o 
   7   6   5        3.36       -0.16      1.96 o 
  -6   7   5       13.20        9.46      2.33 o 
  -5   7   5        7.84       10.85      2.06 o 
  -4   7   5        2.25        2.64      1.73 o 
  -3   7   5        3.25        4.38      2.37 o 
  -2   7   5        2.87        5.01      1.83 o 
  -1   7   5        0.45        1.58      1.53 o 
   0   7   5        3.07        3.62      1.91 o 
   1   7   5        1.62        1.35      1.88 o 
   2   7   5        1.23        0.96      1.68 o 
   3   7   5       11.56        9.13      1.82 o 
   4   7   5       27.56       26.03      2.62 o 
   5   7   5        7.87        6.94      2.26 o 
 -12   0   6        6.41        6.94      3.42 o 
 -11   0   6        0.26        0.51      2.10 o 
 -10   0   6        6.05        3.76      1.98 o 
  -9   0   6        2.29        4.52      2.22 o 
  -8   0   6       21.84       23.88      4.59 o 
  -7   0   6       26.60       26.89      2.86 o 
  -6   0   6      362.92      356.93      8.01 o 
  -5   0   6      142.89      128.88      5.79 o 
  -4   0   6        6.77       11.05      1.91 o 
  -3   0   6      104.46       91.15      8.09 o 
  -2   0   6      487.48      470.40     10.33 o 
  -1   0   6        1.01        3.24      1.73 o 
   0   0   6      119.42      109.76      5.34 o 
   1   0   6      330.71      313.23      7.87 o 
   2   0   6      265.41      251.25      8.46 o 
   3   0   6      138.12      141.65      6.68 o 
   4   0   6      289.77      325.36     10.63 o 
   5   0   6       73.20       77.39      3.46 o 
   6   0   6       15.04       17.96      2.26 o 
   7   0   6        1.13       -2.27      4.20 o 
   8   0   6      130.37      127.95      6.94 o 
   9   0   6       87.62       81.02      5.75 o 
  10   0   6      211.17      221.80     10.52 o 
  11   0   6        4.50        0.97      3.33 o 
 -12   1   6        3.74        3.59      2.76 o 
 -11   1   6        0.66        1.75      1.86 o 
 -10   1   6       17.90       14.70      1.99 o 
  -9   1   6       21.64       18.36      1.86 o 
  -8   1   6      174.54      171.09      5.39 o 
  -7   1   6       17.11       19.05      2.14 o 
  -6   1   6       66.74       64.51      2.87 o 
  -5   1   6      220.89      218.60      4.99 o 
  -4   1   6       27.35       34.00      2.09 o 
  -3   1   6       20.27       23.02      1.62 o 
  -2   1   6      895.77      949.74      7.31 o 
  -1   1   6        7.07        8.99      0.88 o 
   0   1   6        1.08        1.58      0.80 o 
   1   1   6       25.27       27.87      1.40 o 
   2   1   6       18.59       18.21      1.28 o 
   3   1   6     1011.67     1021.17     13.99 o 
   4   1   6      295.73      310.18      6.79 o 
   5   1   6        3.52        4.63      1.72 o 
   6   1   6       15.04       13.02      2.39 o 
   7   1   6        0.22        0.80      1.70 o 
   8   1   6       88.31       94.75      4.31 o 
   9   1   6      137.55      137.15      4.80 o 
  10   1   6       45.27       46.38      4.03 o 
  11   1   6       35.84       45.37      5.54 o 
 -12   2   6        0.58        4.52      2.61 o 
 -11   2   6        0.49        0.41      1.77 o 
 -10   2   6       27.40       31.80      2.80 o 
  -9   2   6        1.95        3.93      1.53 o 
  -8   2   6       45.31       46.29      2.72 o 
  -7   2   6      797.63      772.37      9.24 o 
  -6   2   6       25.69       22.00      1.50 o 
  -5   2   6      165.52      174.46      3.69 o 
  -4   2   6      207.49      228.13      3.85 o 
  -3   2   6        6.92        6.89      0.92 o 
  -2   2   6        7.57        8.74      0.88 o 
  -1   2   6      275.52      300.59      4.32 o 
   0   2   6      280.44      264.81      3.61 o 
   1   2   6      962.00      929.16      8.45 o 
   2   2   6     1690.09     1678.46     11.78 o 
   3   2   6       52.66       54.82      2.38 o 
   4   2   6      203.91      207.92      4.45 o 
   5   2   6        9.46       11.84      2.30 o 
   6   2   6        7.89        8.55      1.81 o 
   7   2   6        7.94       11.09      1.71 o 
   8   2   6       72.61       70.61      3.69 o 
   9   2   6        9.70       11.11      2.21 o 
  10   2   6        0.00        1.30      2.20 o 
 -11   3   6       13.08       18.18      2.92 o 
 -10   3   6        1.55        1.04      1.69 o 
  -9   3   6       25.26       22.71      3.06 o 
  -8   3   6        3.40        2.64      0.65 o 
  -7   3   6       99.76       97.51      4.17 o 
  -6   3   6        3.48        3.74      1.59 o 
  -5   3   6       50.98       46.49      2.53 o 
  -4   3   6        6.83        7.78      1.02 o 
  -3   3   6       11.85       11.75      1.29 o 
  -2   3   6       37.16       39.23      1.97 o 
  -1   3   6       16.52       20.84      1.36 o 
   0   3   6       11.98       11.51      1.30 o 
   1   3   6       59.63       59.90      2.23 o 
   2   3   6       71.85       73.38      2.65 o 
   3   3   6        1.73        5.26      2.22 o 
   4   3   6      137.28      140.92      3.87 o 
   5   3   6       27.36       30.48      2.14 o 
   6   3   6       22.86       24.02      2.15 o 
   7   3   6       99.90       91.74      3.61 o 
   8   3   6        0.60        1.94      1.73 o 
   9   3   6        0.06        3.02      2.18 o 
  10   3   6        8.37       11.36      2.36 o 
 -10   4   6        0.00        0.72      1.69 o 
  -9   4   6        7.69        9.58      2.05 o 
  -8   4   6       12.38       13.23      2.14 o 
  -7   4   6        0.00        1.80      1.29 o 
  -6   4   6        0.12        1.84      1.13 o 
  -5   4   6       60.13       65.30      2.88 o 
  -4   4   6       19.81       16.95      1.45 o 
  -3   4   6       14.52       11.31      1.36 o 
  -2   4   6       56.95       56.59      1.92 o 
  -1   4   6        7.80        8.34      1.11 o 
   0   4   6       16.79       14.39      1.21 o 
   1   4   6      118.57      121.65      2.91 o 
   2   4   6       24.44       25.73      1.62 o 
   3   4   6       72.22       74.04      2.45 o 
   4   4   6        4.94        4.02      0.96 o 
   5   4   6        1.66        2.95      1.38 o 
   6   4   6        9.79       10.17      1.74 o 
   7   4   6       42.13       41.26      3.55 o 
   8   4   6        0.90       -0.56      1.91 o 
   9   4   6        4.26        5.36      1.91 o 
  -9   5   6        1.35        1.09      2.31 o 
  -8   5   6       45.02       47.96      3.88 o 
  -7   5   6       46.27       50.07      3.58 o 
  -6   5   6      267.74      254.96      7.55 o 
  -5   5   6       36.01       35.37      2.21 o 
  -4   5   6       60.65       51.12      2.07 o 
  -3   5   6        0.32        0.86      0.82 o 
  -2   5   6       53.25       52.90      1.65 o 
  -1   5   6      121.75      117.06      3.02 o 
   0   5   6      150.13      144.01      2.92 o 
   1   5   6      121.94      127.28      3.75 o 
   2   5   6       23.09       27.51      2.20 o 
   3   5   6        4.01        5.76      1.67 o 
   4   5   6        7.79       10.24      1.81 o 
   5   5   6       26.82       32.26      2.44 o 
   6   5   6       47.24       54.14      4.12 o 
   7   5   6        0.11        0.08      1.70 o 
   8   5   6        0.10        1.29      2.89 o 
  -8   6   6       12.06       11.90      2.92 o 
  -7   6   6       33.12       36.33      3.38 o 
  -6   6   6        0.00        0.17      1.46 o 
  -5   6   6       24.72       27.52      2.67 o 
  -4   6   6       24.06       22.52      3.10 o 
  -3   6   6       38.61       43.75      3.40 o 
  -2   6   6        5.19        7.01      1.35 o 
  -1   6   6        6.97        7.74      1.02 o 
   0   6   6        0.01        1.32      1.04 o 
   1   6   6      106.21      108.64      3.46 o 
   2   6   6       50.21       54.43      3.02 o 
   3   6   6       18.71       20.42      2.31 o 
   4   6   6       25.12       42.28      3.84 o 
   5   6   6        5.33        6.86      2.08 o 
   6   6   6       20.05       21.68      2.77 o 
  -5   7   6        0.00        0.49      1.58 o 
  -4   7   6        3.96        3.27      1.97 o 
  -3   7   6       14.26       11.28      2.45 o 
  -2   7   6        2.48        5.82      2.68 o 
  -1   7   6        0.09        0.65      1.96 o 
   0   7   6        5.10        6.03      2.14 o 
   1   7   6       12.58       15.71      2.53 o 
   2   7   6        4.00        4.47      2.10 o 
   3   7   6       31.83       40.88      3.43 o 
   4   7   6       19.38       26.46      2.93 o 
 -12   1   7        1.53        1.45      2.56 o 
 -11   1   7        0.10        0.61      1.82 o 
 -10   1   7       45.22       43.74      3.38 o 
  -9   1   7       53.17       44.28      3.07 o 
  -8   1   7        6.85        8.37      2.42 o 
  -7   1   7      639.74      636.88     10.67 o 
  -6   1   7       29.26       28.24      2.18 o 
  -5   1   7        3.12        3.72      1.08 o 
  -4   1   7        0.07        0.48      1.50 o 
  -3   1   7       30.47       32.13      2.11 o 
  -2   1   7      202.30      219.29      3.92 o 
  -1   1   7      418.74      437.64      5.76 o 
   0   1   7      413.49      405.61      5.61 o 
   1   1   7        0.44        1.16      1.16 o 
   2   1   7        0.75        0.62      0.83 o 
   3   1   7        0.47        1.79      1.06 o 
   4   1   7        2.42        2.09      1.48 o 
   5   1   7       61.87       57.65      4.09 o 
   6   1   7        0.08       -1.49      2.16 o 
   7   1   7        9.13        9.15      3.56 o 
   8   1   7        0.20        1.06      1.93 o 
   9   1   7        0.97        2.97      1.77 o 
  10   1   7        1.64        3.38      1.96 o 
 -11   2   7        3.93        6.43      2.04 o 
 -10   2   7        5.77        5.63      1.78 o 
  -9   2   7      126.16      127.59      5.54 o 
  -8   2   7       20.75       17.39      1.81 o 
  -7   2   7       64.05       67.48      2.70 o 
  -6   2   7      251.74      244.69      5.23 o 
  -5   2   7        0.08        0.83      1.21 o 
  -4   2   7      102.07      111.15      3.04 o 
  -3   2   7       82.79       80.24      2.68 o 
  -2   2   7       73.30       85.80      2.86 o 
  -1   2   7       54.11       64.93      1.95 o 
   0   2   7       12.96       16.76      1.23 o 
   1   2   7      193.24      187.85      3.78 o 
   2   2   7        1.78        4.82      1.51 o 
   3   2   7      192.68      186.96      4.33 o 
   4   2   7       61.79       62.49      2.77 o 
   5   2   7        5.51        3.28      2.07 o 
   6   2   7       21.29       26.17      2.48 o 
   7   2   7       11.95       11.50      1.82 o 
   8   2   7        0.44        2.28      1.58 o 
   9   2   7       10.70       12.17      2.25 o 
  10   2   7       15.70       20.66      3.21 o 
 -11   3   7        2.96        3.75      1.97 o 
 -10   3   7        3.10        5.06      2.12 o 
  -9   3   7        5.63        8.23      2.18 o 
  -8   3   7        4.94        6.12      1.83 o 
  -7   3   7      144.44      142.61      5.18 o 
  -6   3   7        0.92        2.94      1.75 o 
  -5   3   7        7.72        6.57      1.44 o 
  -4   3   7       13.77       11.30      1.56 o 
  -3   3   7        0.05        1.09      1.08 o 
  -2   3   7       12.82       16.77      1.39 o 
  -1   3   7       25.60       21.76      1.83 o 
   0   3   7       85.86       87.74      2.49 o 
   1   3   7      114.96      109.48      3.21 o 
   2   3   7       68.42       61.38      3.51 o 
   3   3   7        0.46       -0.63      1.39 o 
   4   3   7       15.96       11.65      1.74 o 
   5   3   7        9.25        9.46      1.66 o 
   6   3   7      218.47      215.95      5.80 o 
   7   3   7       26.11       27.25      2.48 o 
   8   3   7        8.08        7.82      1.71 o 
   9   3   7        0.31        5.70      2.13 o 
 -10   4   7        0.85        4.83      2.36 o 
  -9   4   7        0.25        3.48      1.98 o 
  -8   4   7       62.28       66.28      4.79 o 
  -7   4   7       49.25       48.21      3.46 o 
  -6   4   7       58.84       49.38      2.88 o 
  -5   4   7       57.98       55.82      2.91 o 
  -4   4   7        0.00        0.20      1.10 o 
  -3   4   7        0.02       -0.58      1.17 o 
  -2   4   7       21.85       20.67      1.42 o 
  -1   4   7        0.64        1.41      1.00 o 
   0   4   7      175.04      157.17      3.76 o 
   1   4   7     1263.47     1236.54     10.98 o 
   2   4   7      582.14      583.39      7.93 o 
   3   4   7        0.18        3.04      1.81 o 
   4   4   7      131.21      129.03      4.26 o 
   5   4   7       25.70       24.28      2.28 o 
   6   4   7        6.71        5.50      1.61 o 
   7   4   7       69.53       62.03      4.34 o 
   8   4   7        8.21        5.30      2.53 o 
  -9   5   7        1.55        3.09      2.48 o 
  -8   5   7        2.17        3.17      1.97 o 
  -7   5   7       41.82       46.11      3.81 o 
  -6   5   7      117.03      127.18      5.30 o 
  -5   5   7        0.18        2.34      1.75 o 
  -4   5   7        7.77        4.62      1.13 o 
  -3   5   7        8.95        8.52      1.30 o 
  -2   5   7       34.67       37.43      1.47 o 
  -1   5   7        2.83        2.30      1.01 o 
   0   5   7        0.85        0.44      0.98 o 
   1   5   7       13.10       12.23      1.29 o 
   2   5   7       13.90       11.53      1.78 o 
   3   5   7       12.58       11.64      2.70 o 
   4   5   7       44.42       42.18      3.28 o 
   5   5   7        0.69        2.09      1.88 o 
   6   5   7       29.31       28.55      3.23 o 
   7   5   7        2.45        2.01      1.83 o 
  -7   6   7        0.01        1.30      1.87 o 
  -6   6   7        1.31        0.99      1.52 o 
  -5   6   7        1.36        1.53      1.81 o 
  -4   6   7       23.64       27.18      2.98 o 
  -3   6   7       24.88       22.65      2.75 o 
  -2   6   7        8.15        9.26      2.05 o 
  -1   6   7        2.53        6.73      2.49 o 
   0   6   7       24.11       21.85      2.44 o 
   1   6   7        0.96        0.14      1.69 o 
   2   6   7       17.38       23.86      2.73 o 
   3   6   7       23.66       32.89      3.01 o 
   4   6   7       19.04       19.16      3.13 o 
   5   6   7        9.04        6.13      2.16 o 
  -4   7   7        0.17        0.42      1.81 o 
  -3   7   7       10.63       14.92      2.53 o 
  -2   7   7        2.74        6.34      2.22 o 
  -1   7   7        3.35        4.32      2.01 o 
   0   7   7        0.63        1.55      1.96 o 
   1   7   7        3.17        5.84      2.74 o 
   2   7   7        8.08        7.98      2.96 o 
 -11   0   8        0.00        0.26      1.97 o 
 -10   0   8        0.31        3.04      2.63 o 
  -9   0   8       55.64       64.52      6.06 o 
  -8   0   8       98.76       98.98      7.10 o 
  -7   0   8        8.69        9.13      2.30 o 
  -6   0   8      126.25      124.09      7.12 o 
  -5   0   8      167.01      168.61      6.91 o 
  -4   0   8       41.86       37.70      3.50 o 
  -3   0   8        7.44        6.02      2.08 o 
  -2   0   8       78.99       90.64      4.04 o 
  -1   0   8      134.05      122.45      6.53 o 
   0   0   8      253.40      241.04      9.04 o 
   1   0   8       52.20       49.49      4.58 o 
   2   0   8      107.52      113.56      5.87 o 
   3   0   8       71.48       72.73      5.06 o 
   4   0   8      167.46      164.34      8.59 o 
   5   0   8      211.87      216.06     12.62 o 
   6   0   8       56.01       49.24      7.02 o 
   7   0   8        1.92        0.78      3.55 o 
   8   0   8       98.93       89.00      9.73 o 
   9   0   8      101.62       86.89      6.56 o 
 -11   1   8        0.02       -2.02      2.02 o 
 -10   1   8       19.44       24.23      3.59 o 
  -9   1   8        0.15        1.70      1.92 o 
  -8   1   8       18.35       17.86      2.30 o 
  -7   1   8      789.84      755.68     11.40 o 
  -6   1   8       21.09       21.92      2.09 o 
  -5   1   8        6.33        7.16      1.64 o 
  -4   1   8        2.21        3.53      1.11 o 
  -3   1   8        7.25        8.50      1.15 o 
  -2   1   8      121.85      120.28      2.93 o 
  -1   1   8      231.52      237.97      4.11 o 
   0   1   8      199.62      203.40      5.02 o 
   1   1   8       34.19       35.34      1.79 o 
   2   1   8      143.39      142.83      3.46 o 
   3   1   8      117.88      113.62      3.07 o 
   4   1   8       99.80       96.47      4.32 o 
   5   1   8        6.21        6.60      2.17 o 
   6   1   8        3.17        0.92      2.41 o 
   7   1   8        0.02        2.16      1.83 o 
   8   1   8        5.09        5.69      2.36 o 
   9   1   8        0.00        1.13      2.10 o 
 -11   2   8        0.82        4.92      2.51 o 
 -10   2   8       35.29       35.36      3.29 o 
  -9   2   8       19.26       15.76      2.14 o 
  -8   2   8       48.78       50.92      2.83 o 
  -7   2   8        4.78        4.69      1.40 o 
  -6   2   8       59.02       59.90      3.42 o 
  -5   2   8       74.52       74.04      3.01 o 
  -4   2   8       26.03       26.65      1.84 o 
  -3   2   8       79.99       92.47      2.93 o 
  -2   2   8       18.22       18.04      1.60 o 
  -1   2   8        2.27        2.88      0.95 o 
   0   2   8        0.01        2.07      0.93 o 
   1   2   8      194.58      183.55      3.76 o 
   2   2   8       17.79       14.71      1.47 o 
   3   2   8      219.60      212.17      5.08 o 
   4   2   8        1.55        1.84      1.31 o 
   5   2   8        4.65        2.80      1.66 o 
   6   2   8        0.28        3.61      1.75 o 
   7   2   8       24.72       26.92      2.90 o 
   8   2   8        6.23        8.68      2.01 o 
   9   2   8        8.48        6.93      2.39 o 
 -10   3   8        3.83        7.45      2.33 o 
  -9   3   8        0.15        1.63      2.66 o 
  -8   3   8       14.30       12.79      2.68 o 
  -7   3   8        1.76        1.97      1.44 o 
  -6   3   8       45.04       46.09      2.91 o 
  -5   3   8        9.04        6.63      1.46 o 
  -4   3   8       67.55       65.85      3.66 o 
  -3   3   8       81.74       90.26      5.29 o 
  -2   3   8        7.17        6.60      1.45 o 
  -1   3   8       43.34       44.42      2.07 o 
   0   3   8       45.15       45.03      2.21 o 
   1   3   8        2.20        3.09      1.49 o 
   2   3   8      433.73      397.50      8.30 o 
   3   3   8       47.82       37.59      3.30 o 
   4   3   8        0.31        1.85      1.67 o 
   5   3   8        1.45        1.28      1.31 o 
   6   3   8        3.12        4.72      1.79 o 
   7   3   8        6.93        9.94      2.13 o 
   8   3   8        1.50        0.58      1.60 o 
  -9   4   8        0.04        2.35      1.84 o 
  -8   4   8       10.72       11.30      2.47 o 
  -7   4   8        0.98        1.17      2.00 o 
  -6   4   8        0.00       -1.55      1.55 o 
  -5   4   8        7.92        3.13      1.83 o 
  -4   4   8        0.04        0.88      1.62 o 
  -3   4   8        0.15       -0.08      1.67 o 
  -2   4   8       13.06       15.45      1.48 o 
  -1   4   8       10.39       10.78      2.60 o 
   0   4   8        8.70       11.24      1.38 o 
   1   4   8       98.53      109.87      3.90 o 
   2   4   8      198.21      200.72      5.69 o 
   3   4   8        8.80       12.26      2.07 o 
   4   4   8       27.16       26.32      2.60 o 
   5   4   8       25.93       22.45      2.32 o 
   6   4   8        0.33       -0.03      1.86 o 
   7   4   8       24.10       23.01      2.89 o 
   8   4   8        1.35       -1.90      2.19 o 
  -8   5   8        0.54        1.59      1.70 o 
  -7   5   8       32.77       30.66      3.17 o 
  -6   5   8       42.44       42.12      3.35 o 
  -5   5   8       51.84       51.66      3.82 o 
  -4   5   8        4.68        5.82      2.50 o 
  -3   5   8        2.01        2.81      1.47 o 
  -2   5   8        5.95        5.37      1.26 o 
  -1   5   8       28.96       30.49      2.01 o 
   0   5   8       55.40       50.15      2.51 o 
   1   5   8        6.54        6.46      1.69 o 
   2   5   8        0.61        1.60      1.92 o 
   3   5   8       24.54       26.08      2.96 o 
   4   5   8        3.00        1.89      2.46 o 
   5   5   8        3.34        0.23      2.33 o 
   6   5   8        5.79        5.23      2.09 o 
  -6   6   8       18.48       17.51      2.68 o 
  -5   6   8       44.20       49.16      4.37 o 
  -4   6   8       25.60       29.78      3.05 o 
  -3   6   8        0.52        4.19      1.92 o 
  -2   6   8        3.98        8.16      2.18 o 
  -1   6   8       58.85       55.76      3.42 o 
   0   6   8        3.87        3.31      1.79 o 
   1   6   8       20.15       22.27      2.66 o 
   2   6   8        0.73        0.82      1.63 o 
   3   6   8        8.68        9.46      2.47 o 
   4   6   8       16.15       21.52      3.02 o 
  -2   7   8       24.23       26.84      3.10 o 
  -1   7   8        1.54        2.16      2.10 o 
   0   7   8        3.65        8.68      2.32 o 
 -11   1   9        0.02        0.77      2.15 o 
 -10   1   9        2.03        2.52      1.57 o 
  -9   1   9        0.37        1.61      1.75 o 
  -8   1   9        1.40        1.32      1.70 o 
  -7   1   9       35.39       36.00      3.08 o 
  -6   1   9      440.54      419.19      9.93 o 
  -5   1   9       30.54       34.73      2.76 o 
  -4   1   9       23.52       24.39      2.11 o 
  -3   1   9        2.37        3.50      1.01 o 
  -2   1   9       32.64       29.74      2.02 o 
  -1   1   9        0.09        1.67      1.44 o 
   0   1   9        0.84        2.37      1.82 o 
   1   1   9      123.25      122.01      3.54 o 
   2   1   9      118.42      113.57      3.36 o 
   3   1   9       56.16       57.51      2.35 o 
   4   1   9        1.51        1.19      0.85 o 
   5   1   9        8.09        9.08      2.24 o 
   6   1   9        2.44        4.78      3.92 o 
   7   1   9        0.51        2.06      1.74 o 
   8   1   9        1.92        3.39      2.42 o 
   9   1   9       10.69       10.74      2.84 o 
 -10   2   9        1.13        0.92      1.98 o 
  -9   2   9        5.36        7.05      2.75 o 
  -8   2   9       66.11       59.35      3.64 o 
  -7   2   9       36.63       39.50      2.80 o 
  -6   2   9       62.17       66.21      3.27 o 
  -5   2   9        6.79        5.93      1.41 o 
  -4   2   9        3.35        4.05      1.17 o 
  -3   2   9       19.87       26.33      2.11 o 
  -2   2   9       23.13       29.26      3.62 o 
  -1   2   9       23.24       23.57      1.83 o 
   0   2   9       47.76       44.67      2.41 o 
   1   2   9        4.61        6.85      1.91 o 
   2   2   9      180.84      174.52      4.66 o 
   3   2   9        0.65        1.04      1.25 o 
   4   2   9       18.91       19.85      2.18 o 
   5   2   9        9.39        8.77      2.20 o 
   6   2   9        9.44       12.81      3.47 o 
   7   2   9       10.11        9.54      2.32 o 
   8   2   9        1.23        6.71      2.05 o 
 -10   3   9        7.85       12.99      2.98 o 
  -9   3   9        9.77        9.67      2.66 o 
  -8   3   9        4.89        6.90      2.36 o 
  -7   3   9       20.81       16.19      2.60 o 
  -6   3   9       34.41       34.49      2.86 o 
  -5   3   9        5.25        3.51      1.40 o 
  -4   3   9       22.13       20.49      1.99 o 
  -3   3   9       56.81       62.36      4.07 o 
  -2   3   9        3.96        2.59      1.31 o 
  -1   3   9        2.90        2.00      1.37 o 
   0   3   9        4.25        4.00      1.32 o 
   1   3   9      983.37      910.82     11.46 o 
   2   3   9      520.19      487.77      8.63 o 
   3   3   9      124.62      117.45      5.43 o 
   4   3   9        2.57        2.34      1.91 o 
   5   3   9        0.01       -1.53      1.53 o 
   6   3   9       28.68       26.85      2.96 o 
   7   3   9       32.50       27.73      2.86 o 
   8   3   9       37.81       38.56      4.45 o 
  -9   4   9       13.49       23.24      3.16 o 
  -8   4   9        3.58        3.16      2.38 o 
  -7   4   9       19.37       14.82      2.57 o 
  -6   4   9        3.63        1.65      2.19 o 
  -5   4   9       76.92       74.13      3.99 o 
  -4   4   9       23.08       17.40      2.10 o 
  -3   4   9       30.39       24.91      2.43 o 
  -2   4   9       11.49       11.80      1.58 o 
  -1   4   9       54.55       53.43      2.60 o 
   0   4   9        0.90        2.94      1.19 o 
   1   4   9        1.08        2.24      1.62 o 
   2   4   9       96.96      104.67      4.36 o 
   3   4   9        6.89        8.12      1.95 o 
   4   4   9       39.12       40.28      3.74 o 
   5   4   9       18.93       21.39      3.43 o 
   6   4   9       14.18       15.65      2.48 o 
   7   4   9       15.75       16.32      2.76 o 
  -7   5   9        2.34        4.19      2.23 o 
  -6   5   9        3.79        2.83      2.38 o 
  -5   5   9       13.79       13.13      2.94 o 
  -4   5   9       14.65       10.14      2.76 o 
  -3   5   9       14.60       16.02      2.78 o 
  -2   5   9        9.17       15.31      2.98 o 
  -1   5   9        1.26        2.44      2.10 o 
   0   5   9        3.11        3.65      1.48 o 
   1   5   9       82.67       74.82      4.12 o 
   2   5   9      115.62      107.64      6.29 o 
   3   5   9        1.01        0.70      2.11 o 
   4   5   9       16.91       15.98      2.98 o 
   5   5   9        0.16        1.47      2.27 o 
  -5   6   9       27.66       29.41      3.46 o 
  -4   6   9        2.65        4.20      2.00 o 
  -3   6   9        0.02        1.16      2.12 o 
  -2   6   9        0.03        3.59      2.52 o 
  -1   6   9        5.19        3.72      2.47 o 
   0   6   9       34.52       37.89      2.98 o 
   1   6   9       13.16        9.14      2.33 o 
   2   6   9        0.16       -1.63      2.06 o 
   3   6   9       16.99       23.21      3.18 o 
 -10   0  10       26.94       33.12      4.47 o 
  -9   0  10       17.33       16.72      3.16 o 
  -8   0  10        4.16       -1.27      2.58 o 
  -7   0  10      537.78      532.04     15.67 o 
  -6   0  10      275.99      264.48     13.07 o 
  -5   0  10      137.36      140.79     11.19 o 
  -4   0  10        7.64        6.21      2.16 o 
  -3   0  10        3.33        6.88      2.03 o 
  -2   0  10       75.08       80.85      6.04 o 
  -1   0  10      260.62      239.73      9.91 o 
   0   0  10      653.65      629.81     21.81 o 
   1   0  10       23.90       27.70      5.49 o 
   2   0  10      232.78      225.68     12.79 o 
   3   0  10      179.24      161.88     11.21 o 
   4   0  10       17.64       15.02      2.50 o 
   5   0  10       35.35       36.56      8.07 o 
   6   0  10       25.20       30.10      6.45 o 
   7   0  10        6.77        6.59      4.38 o 
   8   0  10        0.03        1.34      4.19 o 
 -10   1  10        3.66        4.95      2.01 o 
  -9   1  10        1.36        3.55      1.85 o 
  -8   1  10        0.21        0.67      2.06 o 
  -7   1  10       64.31       63.07      4.40 o 
  -6   1  10      152.24      147.78      5.53 o 
  -5   1  10        2.44        2.93      1.57 o 
  -4   1  10        0.07        0.94      1.48 o 
  -3   1  10       35.80       28.77      2.38 o 
  -2   1  10       31.41       27.63      1.79 o 
  -1   1  10        1.22        2.69      1.98 o 
   0   1  10       17.61       23.01      2.71 o 
   1   1  10      267.57      257.80      7.29 o 
   2   1  10       90.81       82.10      3.37 o 
   3   1  10       43.12       38.91      1.77 o 
   4   1  10        3.47        4.16      1.18 o 
   5   1  10       19.41       19.33      2.64 o 
   6   1  10        9.30       11.68      2.61 o 
   7   1  10        5.78        5.94      2.61 o 
   8   1  10        0.02        1.04      3.15 o 
 -10   2  10        0.96        2.94      2.31 o 
  -9   2  10       11.89       10.58      2.74 o 
  -8   2  10       35.88       36.17      4.00 o 
  -7   2  10       28.78       28.32      2.87 o 
  -6   2  10       18.16       19.36      2.13 o 
  -5   2  10        5.97        5.05      1.46 o 
  -4   2  10        8.05        7.16      1.51 o 
  -3   2  10        3.47        2.32      1.92 o 
  -2   2  10        1.49        1.76      1.30 o 
  -1   2  10        3.20        9.66      2.24 o 
   0   2  10        0.00        3.99      2.27 o 
   1   2  10        0.78        2.96      1.21 o 
   2   2  10       96.50       92.96      3.23 o 
   3   2  10       43.17       40.21      2.56 o 
   4   2  10       10.41       11.00      1.96 o 
   5   2  10       17.77       21.95      2.69 o 
   6   2  10        1.91        1.32      2.04 o 
   7   2  10       20.41       30.45      3.53 o 
  -9   3  10        4.16        5.42      2.45 o 
  -8   3  10       46.30       49.46      4.18 o 
  -7   3  10        0.41        3.42      2.24 o 
  -6   3  10       19.69       24.83      3.28 o 
  -5   3  10        0.27        0.27      1.95 o 
  -4   3  10        6.93       10.15      3.08 o 
  -3   3  10       42.61       44.36      2.78 o 
  -2   3  10       14.11       14.35      1.49 o 
  -1   3  10        1.40        1.63      1.32 o 
   0   3  10        0.75        0.43      1.36 o 
   1   3  10       88.65       93.79      3.63 o 
   2   3  10      126.31      133.74      5.00 o 
   3   3  10        1.64        2.51      1.60 o 
   4   3  10        7.13        9.87      2.50 o 
   5   3  10       20.40       21.08      2.86 o 
   6   3  10        0.68        0.43      1.67 o 
   7   3  10        9.28       13.41      2.73 o 
  -8   4  10        0.00       -2.38      2.38 o 
  -7   4  10        1.93        0.96      2.18 o 
  -6   4  10       13.88       10.45      2.52 o 
  -5   4  10        1.95        1.71      2.05 o 
  -4   4  10       14.80       11.40      2.35 o 
  -3   4  10        8.66        6.08      1.40 o 
  -2   4  10        0.66        1.79      1.29 o 
  -1   4  10       22.04       28.71      2.90 o 
   0   4  10       15.67       15.62      1.96 o 
   1   4  10       18.83       20.46      2.24 o 
   2   4  10       50.11       44.10      3.26 o 
   3   4  10       42.35       37.08      3.76 o 
   4   4  10        7.82       10.61      3.63 o 
   5   4  10        0.57        3.87      2.82 o 
   6   4  10        0.19        4.25      2.49 o 
  -6   5  10        0.00       -1.91      2.70 o 
  -5   5  10        0.06       -2.90      2.90 o 
  -4   5  10        1.18        4.64      2.23 o 
  -3   5  10        4.42        4.73      2.22 o 
  -2   5  10        4.81        3.93      2.03 o 
  -1   5  10        0.40        3.57      2.41 o 
   0   5  10        2.33        4.70      1.80 o 
   1   5  10       65.38       55.64      4.76 o 
   2   5  10       19.84       19.34      3.15 o 
   3   5  10        8.67        6.79      2.40 o 
   4   5  10        0.95        1.07      1.94 o 
  -3   6  10        0.43       -0.60      2.08 o 
  -2   6  10       13.65       13.85      2.66 o 
  -1   6  10        2.89        8.60      3.23 o 
   0   6  10       20.17       15.83      3.24 o 
   1   6  10        0.70        1.41      2.02 o 
  -9   1  11        2.05        6.49      3.58 o 
  -8   1  11       10.16        9.99      2.25 o 
  -7   1  11        0.37        1.16      2.06 o 
  -6   1  11        0.23        2.48      1.63 o 
  -5   1  11        5.24        6.22      1.57 o 
  -4   1  11       22.88       21.44      2.36 o 
  -3   1  11        0.01        0.20      2.07 o 
  -2   1  11       11.30       12.37      2.44 o 
  -1   1  11        1.86        5.80      2.43 o 
   0   1  11        6.20        7.18      3.45 o 
   1   1  11       11.81       14.86      2.91 o 
   2   1  11      146.66      156.70      6.57 o 
   3   1  11        5.27        8.19      2.34 o 
   4   1  11        0.06        1.83      2.59 o 
   5   1  11       12.63        9.57      2.97 o 
   6   1  11       21.03       15.36      3.39 o 
   7   1  11        0.03        3.72      3.15 o 
  -9   2  11        0.65        1.79      2.64 o 
  -8   2  11        1.31        5.10      3.22 o 
  -7   2  11       19.47       28.89      3.97 o 
  -6   2  11        0.61        2.49      1.54 o 
  -5   2  11       30.28       30.58      2.74 o 
  -4   2  11       20.09       17.95      2.26 o 
  -3   2  11       31.21       30.61      2.61 o 
  -2   2  11        3.91        2.02      1.02 o 
  -1   2  11       26.36       29.76      3.35 o 
   0   2  11       53.71       60.34      3.62 o 
   1   2  11       94.07       95.20      4.24 o 
   2   2  11       60.88       60.95      3.18 o 
   3   2  11        9.37        9.17      1.80 o 
   4   2  11        0.31        0.46      2.31 o 
   5   2  11        0.08        1.42      2.42 o 
   6   2  11       15.55       14.56      3.54 o 
  -8   3  11        6.87        6.12      2.38 o 
  -7   3  11        3.70        6.92      2.45 o 
  -6   3  11        1.02        2.55      2.40 o 
  -5   3  11        2.91        6.24      2.33 o 
  -4   3  11       52.08       42.65      2.78 o 
  -3   3  11       68.85       58.25      3.28 o 
  -2   3  11        6.10        6.12      1.73 o 
  -1   3  11        0.39        0.89      1.61 o 
   0   3  11        0.74       -0.35      1.62 o 
   1   3  11        5.24        6.80      1.74 o 
   2   3  11      281.72      265.18      7.78 o 
   3   3  11       90.30       81.59      5.01 o 
   4   3  11       14.02       15.51      3.43 o 
   5   3  11        0.86       -0.14      2.56 o 
   6   3  11        1.53        5.31      3.23 o 
  -7   4  11       11.30       14.77      2.86 o 
  -6   4  11        5.94        8.26      2.53 o 
  -5   4  11        3.89        3.45      2.18 o 
  -4   4  11        0.64        2.41      1.79 o 
  -3   4  11        3.68        3.41      1.85 o 
  -2   4  11        1.22        3.06      2.00 o 
  -1   4  11        0.31        0.75      2.44 o 
   0   4  11        7.34       10.05      2.45 o 
   1   4  11      105.45      106.75      5.73 o 
   2   4  11       84.97       70.05      4.69 o 
   3   4  11       36.92       30.53      5.29 o 
   4   4  11       11.65       10.45      2.55 o 
  -5   5  11        1.24        1.91      2.26 o 
  -4   5  11        7.29        9.46      2.43 o 
  -3   5  11       32.94       31.21      3.28 o 
  -2   5  11        0.22        1.51      2.00 o 
  -1   5  11        5.78        5.06      3.19 o 
   0   5  11        7.00       14.58      3.48 o 
   1   5  11        1.74        3.70      3.38 o 
   2   5  11        1.42        2.06      2.17 o 
  -9   0  12       12.08       14.82      3.96 o 
  -8   0  12        1.04        2.03      2.42 o 
  -7   0  12       71.02       66.90      6.50 o 
  -6   0  12      181.50      175.29     11.72 o 
  -5   0  12      401.16      394.45     17.31 o 
  -4   0  12       60.72       68.11      4.09 o 
  -3   0  12      169.73      180.46     12.09 o 
  -2   0  12       31.35       26.02      5.18 o 
  -1   0  12        0.12       -2.25      3.36 o 
   0   0  12        2.83        1.96      3.25 o 
   1   0  12      218.18      192.42     13.01 o 
   2   0  12        5.10        7.09      4.35 o 
   3   0  12       31.25       33.97      6.56 o 
   4   0  12        6.33        8.99      4.79 o 
   5   0  12        0.49        2.19      4.11 o 
   6   0  12        1.11        3.43      4.00 o 
  -9   1  12        0.33        5.32      2.59 o 
  -8   1  12        8.41       11.93      3.13 o 
  -7   1  12        8.92       10.99      2.69 o 
  -6   1  12       17.74       17.84      3.53 o 
  -5   1  12       70.54       80.68      4.30 o 
  -4   1  12       37.67       34.70      2.72 o 
  -3   1  12        6.10        8.47      2.53 o 
  -2   1  12        0.00        2.28      1.96 o 
  -1   1  12       70.69       69.93      5.56 o 
   0   1  12       50.71       46.23      4.19 o 
   1   1  12        0.65        2.65      2.34 o 
   2   1  12       85.10       82.81      6.33 o 
   3   1  12        9.36       10.29      3.23 o 
   4   1  12        1.25        0.91      2.63 o 
   5   1  12       38.44       41.62      5.21 o 
   6   1  12        0.74        2.16      2.80 o 
  -8   2  12        0.04        4.49      3.16 o 
  -7   2  12       26.17       40.71      4.13 o 
  -6   2  12        0.18        1.26      2.09 o 
  -5   2  12        0.20        0.36      2.24 o 
  -4   2  12        2.16        1.95      2.28 o 
  -3   2  12       12.90       14.53      2.77 o 
  -2   2  12        4.58        6.82      2.12 o 
  -1   2  12        1.93        3.76      2.01 o 
   0   2  12        3.02        6.26      2.66 o 
   1   2  12       73.36       77.56      4.67 o 
   2   2  12       19.36       18.97      3.57 o 
   3   2  12       73.27       79.38      5.72 o 
   4   2  12       10.54        7.59      3.11 o 
   5   2  12        4.14        7.05      2.96 o 
  -7   3  12       17.33       15.78      2.92 o 
  -6   3  12        4.34        6.49      2.98 o 
  -5   3  12        3.66        5.56      2.49 o 
  -4   3  12       21.78       24.28      4.01 o 
  -3   3  12        4.82        1.80      1.78 o 
  -2   3  12        1.38        2.60      2.11 o 
  -1   3  12        0.00        1.65      1.96 o 
   0   3  12        0.00        3.84      2.20 o 
   1   3  12       33.08       35.96      3.82 o 
   2   3  12       14.60       16.75      3.02 o 
   3   3  12        0.21        2.53      2.40 o 
   4   3  12        4.90        6.34      2.74 o 
  -6   4  12        0.03        5.06      2.93 o 
  -5   4  12        0.26        3.38      2.92 o 
  -4   4  12        3.16        7.93      4.87 o 
  -3   4  12        0.82        2.17      2.44 o 
  -2   4  12       12.27       14.42      3.35 o 
  -1   4  12        0.31        2.41      2.43 o 
   0   4  12        4.38        9.23      3.22 o 
   1   4  12        0.43        2.40      2.18 o 
   2   4  12       38.12       46.56      8.01 o 
   3   4  12       11.37        8.15      6.58 o 
  -2   5  12        0.72        3.26      3.46 o 
  -1   5  12        4.73       10.87      4.17 o 
  -7   1  13        0.05        2.21      2.79 o 
  -6   1  13       36.98       42.76      5.44 o 
  -5   1  13       45.95       53.45      5.31 o 
  -4   1  13        0.01        1.37      2.35 o 
  -3   1  13       20.66       22.99      3.76 o 
  -2   1  13        0.03        3.03      2.49 o 
  -1   1  13       40.43       38.10      4.59 o 
   0   1  13       32.88       28.63      4.24 o 
   1   1  13       16.38       16.95      3.71 o 
   2   1  13        0.67        2.33      2.64 o 
   3   1  13        0.00        2.16      2.79 o 
   4   1  13        4.40        5.49      3.01 o 
  -7   2  13        1.64        8.34      4.01 o 
  -6   2  13        7.03        8.43      3.35 o 
  -5   2  13       13.24       15.00      3.54 o 
  -4   2  13       15.26       19.06      3.01 o 
  -3   2  13       81.91       95.96      5.86 o 
  -2   2  13       18.55       25.85      3.55 o 
  -1   2  13        1.10        3.87      2.33 o 
   0   2  13        2.38        0.48      2.53 o 
   1   2  13       18.22       17.11      3.42 o 
   2   2  13       95.36       92.77      6.82 o 
   3   2  13      114.12      118.41      7.10 o 
   4   2  13       38.18       45.31      4.87 o 
  -6   3  13        0.52        1.74      3.01 o 
  -5   3  13        0.22        1.93      4.37 o 
  -4   3  13        7.08        5.76      3.13 o 
  -3   3  13       30.50       25.84      4.18 o 
  -2   3  13        1.88        3.93      2.51 o 
  -1   3  13       18.13       21.42      3.25 o 
   0   3  13        7.41       13.25      2.92 o 
   1   3  13        5.02        4.37      2.43 o 
   2   3  13        1.04        0.52      2.27 o 
   3   3  13        0.72        1.37      2.60 o 
  -3   4  13       22.14       20.39      3.97 o 
  -2   4  13        0.01        2.67      2.33 o 
  -1   4  13       19.58       23.73      4.07 o 
   0   4  13       11.73       23.83      5.37 o 
  -6   0  14        0.30        4.61      3.50 o 
  -5   0  14        0.64       10.72      5.22 o 
  -4   0  14       75.72       80.65      9.15 o 
  -3   0  14        6.80        7.93      4.07 o 
  -2   0  14       13.83       22.01      5.48 o 
  -1   0  14       15.76       16.42      5.14 o 
   0   0  14        1.26        2.08      5.26 o 
   1   0  14       18.45       19.65      5.69 o 
   2   0  14       55.20       64.07      8.92 o 
   3   0  14       47.00       52.53      8.39 o 
  -6   1  14       20.30       23.83      4.64 o 
  -5   1  14       67.58       78.52      6.97 o 
  -4   1  14       36.15       38.89      4.68 o 
  -3   1  14       20.56       23.61      3.93 o 
  -2   1  14        3.13        1.67      2.52 o 
  -1   1  14        0.05        1.04      2.59 o 
   0   1  14       13.53       12.58      3.55 o 
   1   1  14       29.97       28.42      4.51 o 
   2   1  14        8.20       10.89      3.51 o 
  -5   2  14        0.02        1.19      3.07 o 
  -4   2  14       16.56       22.31      4.42 o 
  -3   2  14        0.49        3.71      3.22 o 
  -2   2  14        3.20       10.39      3.33 o 
  -1   2  14       25.05       28.26      3.80 o 
   0   2  14        9.83       13.08      3.04 o 
   1   2  14       10.23       11.69      3.28 o 
  -2   3  14        0.33        3.80      2.88 o 
  -1   3  14        2.47        8.35      3.27 o 
                                                 
